# Supplementary material for: Gut-bone axis research: unveiling the impact of gut microbiota on postmenopausal osteoporosis and osteoclasts through Mendelian randomization
Source: Front Endocrinol (Lausanne). 2024 May 31;15:1419566. doi: 10.3389/fendo.2024.1419566 (PMC11176613; doi:10.3389/fendo.2024.1419566)
Supplement: Supplementary file 2 [file DataSheet_2.xlsx]

## Sheet: Supplementary Table S1
Supplementary Table S1: Heterogeneity and pleiotropy results of Mendelian randomization analysis on the effects of the gut microbiome on osteoclasts
method	id.exposure.x	id.outcome.x	outcome.x	exposure.x	nsnp	b	se	pval	lo_ci	up_ci	or	or_lci95	or_uci95	id.exposure.y	id.outcome.y	outcome.y	exposure.y	Q	Q_df	Q_pval	egger_intercept	pval
Inverse variance weighted	ODptkZ	BlSFIR	outcome	phylum.Actinobacteria.id.400	17	1.30307	0.522707	0.012669	0.278565	2.32758	3.68059	1.32123	10.2531	ODptkZ	BlSFIR	outcome	phylum.Actinobacteria.id.400	14.5531	16	0.557578	-0.08092	0.530736
MR Egger	ODptkZ	BlSFIR	outcome	phylum.Actinobacteria.id.400	17	2.54692	2.00752	0.223889	-1.38783	6.48166	12.7677	0.249617	653.054	ODptkZ	BlSFIR	outcome	phylum.Actinobacteria.id.400	14.1413	15	0.514839	-0.08092	0.530736
Weighted median	ODptkZ	BlSFIR	outcome	phylum.Actinobacteria.id.400	17	1.43038	0.767999	0.062536	-0.0749	2.93566	4.1803	0.92784	18.834	NA	NA	NA	NA	NA	NA	NA	-0.08092	0.530736
Inverse variance weighted	9GcjsM	NiG9Zk	outcome	class.Clostridia.id.1859	12	1.93321	0.720443	0.007289	0.521142	3.34528	6.91166	1.68395	28.3685	9GcjsM	NiG9Zk	outcome	class.Clostridia.id.1859	11.6595	11	0.389773	-0.40936	0.115198
MR Egger	9GcjsM	NiG9Zk	outcome	class.Clostridia.id.1859	12	8.38297	3.80342	0.052082	0.928262	15.8377	4371.99	2.53011	7554732	9GcjsM	NiG9Zk	outcome	class.Clostridia.id.1859	8.6831	10	0.56242	-0.40936	0.115198
Weighted median	9GcjsM	NiG9Zk	outcome	class.Clostridia.id.1859	12	2.59	0.932392	0.005473	0.762512	4.41749	13.3298	2.14365	82.8879	NA	NA	NA	NA	NA	NA	NA	-0.40936	0.115198
Inverse variance weighted	pZV3Xj	xya6gd	outcome	order.Burkholderiales.id.2874	10	1.60235	0.679361	0.018343	0.270807	2.9339	4.96471	1.31102	18.8008	pZV3Xj	xya6gd	outcome	order.Burkholderiales.id.2874	8.17414	9	0.516697	0.079916	0.620356
MR Egger	pZV3Xj	xya6gd	outcome	order.Burkholderiales.id.2874	10	0.519147	2.20961	0.82015	-3.81169	4.84998	1.68059	0.022111	127.738	pZV3Xj	xya6gd	outcome	order.Burkholderiales.id.2874	7.90873	8	0.442437	0.079916	0.620356
Weighted median	pZV3Xj	xya6gd	outcome	order.Burkholderiales.id.2874	10	0.676934	0.933945	0.468568	-1.1536	2.50747	1.96784	0.315499	12.2738	NA	NA	NA	NA	NA	NA	NA	0.079916	0.620356
Inverse variance weighted	dVSfJE	WyX2ON	outcome	family.Acidaminococcaceae.id.2166	6	1.64327	0.801111	0.040244	0.073093	3.21345	5.17206	1.07583	24.8647	dVSfJE	WyX2ON	outcome	family.Acidaminococcaceae.id.2166	5.43249	5	0.365405	-0.20153	0.432206
MR Egger	dVSfJE	WyX2ON	outcome	family.Acidaminococcaceae.id.2166	6	3.76491	2.56666	0.21631	-1.26574	8.79555	43.1597	0.282031	6604.81	dVSfJE	WyX2ON	outcome	family.Acidaminococcaceae.id.2166	4.564	4	0.335025	-0.20153	0.432206
Weighted median	dVSfJE	WyX2ON	outcome	family.Acidaminococcaceae.id.2166	6	1.02521	1.00591	0.308112	-0.94637	2.99679	2.78768	0.388149	20.0211	NA	NA	NA	NA	NA	NA	NA	-0.20153	0.432206
Inverse variance weighted	2VLahT	jUSxdb	outcome	family.Christensenellaceae.id.1866	9	1.99568	0.670623	0.002922	0.681259	3.3101	7.35721	1.97636	27.3879	2VLahT	jUSxdb	outcome	family.Christensenellaceae.id.1866	8.28236	8	0.406386	0.060326	0.623781
MR Egger	2VLahT	jUSxdb	outcome	family.Christensenellaceae.id.1866	9	1.18759	1.72548	0.51344	-2.19435	4.56954	3.27918	0.111431	96.4993	2VLahT	jUSxdb	outcome	family.Christensenellaceae.id.1866	7.98233	7	0.334154	0.060326	0.623781
Weighted median	2VLahT	jUSxdb	outcome	family.Christensenellaceae.id.1866	9	2.03359	0.934995	0.029632	0.201005	3.86618	7.6415	1.22263	47.7598	NA	NA	NA	NA	NA	NA	NA	0.060326	0.623781
Inverse variance weighted	yJXwoK	Erap2x	outcome	genus..Eubacteriumbrachygroup.id.11296	9	-0.95108	0.366724	0.009502	-1.66986	-0.2323	0.386322	0.188273	0.792705	yJXwoK	Erap2x	outcome	genus..Eubacteriumbrachygroup.id.11296	4.89571	8	0.768663	-0.36571	0.130944
MR Egger	yJXwoK	Erap2x	outcome	genus..Eubacteriumbrachygroup.id.11296	9	2.02527	1.77842	0.292256	-1.46045	5.51098	7.57812	0.232132	247.393	yJXwoK	Erap2x	outcome	genus..Eubacteriumbrachygroup.id.11296	1.97043	7	0.961459	-0.36571	0.130944
Weighted median	yJXwoK	Erap2x	outcome	genus..Eubacteriumbrachygroup.id.11296	9	-0.92061	0.494126	0.062446	-1.8891	0.047873	0.398275	0.151208	1.04904	NA	NA	NA	NA	NA	NA	NA	-0.36571	0.130944
Inverse variance weighted	KZghgq	Q8PVsD	outcome	genus.Sellimonas.id.14369	11	-0.65676	0.286978	0.022107	-1.21923	-0.09428	0.518531	0.295457	0.910028	KZghgq	Q8PVsD	outcome	genus.Sellimonas.id.14369	8.20688	10	0.608637	-0.16687	0.413932
MR Egger	KZghgq	Q8PVsD	outcome	genus.Sellimonas.id.14369	11	0.477715	1.35524	0.732581	-2.17856	3.13399	1.61239	0.113205	22.9654	KZghgq	Q8PVsD	outcome	genus.Sellimonas.id.14369	7.47325	9	0.587971	-0.16687	0.413932
Weighted median	KZghgq	Q8PVsD	outcome	genus.Sellimonas.id.14369	11	-0.72193	0.398883	0.070316	-1.50374	0.059884	0.485816	0.222298	1.06171	NA	NA	NA	NA	NA	NA	NA	-0.16687	0.413932
Inverse variance weighted	4lTttU	9AKOwN	outcome	genus.Terrisporobacter.id.11348	4	-1.54371	0.772069	0.04556	-3.05697	-0.03046	0.213587	0.04703	0.970002	4lTttU	9AKOwN	outcome	genus.Terrisporobacter.id.11348	3.12083	3	0.373368	0.00706	0.989197
MR Egger	4lTttU	9AKOwN	outcome	genus.Terrisporobacter.id.11348	4	-1.62176	5.19499	0.784446	-11.8039	8.56043	0.197551	7.47e-06	5220.91	4lTttU	9AKOwN	outcome	genus.Terrisporobacter.id.11348	3.12047	2	0.210087	0.00706	0.989197
Weighted median	4lTttU	9AKOwN	outcome	genus.Terrisporobacter.id.11348	4	-0.89402	0.945537	0.344395	-2.74727	0.959231	0.409007	0.064102	2.60969	NA	NA	NA	NA	NA	NA	NA	0.00706	0.989197

## Sheet: Supplementary Table S2
Supplementary Table S2: MR-PRESSO analysis results of the gut microbiome's effects on osteoclasts through Mendelian randomization
Exposure	MR Analysis	Causal Estimate	Sd	T-stat	P-value	RSSobs	Pvalue	bac
beta.exposure	Raw	-0.10967	0.298836	-0.367	0.719108	5.34438	0.993	class.Actinobacteria.id.419_exposure.csv
beta.exposure	Raw	-0.38613	0.620053	-0.62274	0.556371	8.28558	0.445	class.Alphaproteobacteria.id.2379_exposure.csv
beta.exposure	Raw	-0.08694	0.426611	-0.2038	0.841082	10.8751	0.878	class.Bacilli.id.1673_exposure.csv
beta.exposure	Raw	-0.09124	0.516491	-0.17665	0.862994	10.7893	0.642	class.Bacteroidia.id.912_exposure.csv
beta.exposure	Raw	0.128952	0.66422	0.19414	0.849953	12.2149	0.438	class.Betaproteobacteria.id.2867_exposure.csv
beta.exposure	Raw	1.93321	0.720443	2.68336	0.02128	13.9413	0.424	class.Clostridia.id.1859_exposure.csv
beta.exposure	Raw	0.505649	0.841535	0.600865	0.556347	35.5878	0.016	class.Coriobacteriia.id.809_exposure.csv
beta.exposure	Outlier-corrected	1.02178	0.673691	1.51669	0.150134	35.5878	0.016	class.Coriobacteriia.id.809_exposure.csv
beta.exposure	Raw	-0.88351	0.455692	-1.93884	0.076398	10.2714	0.736	class.Deltaproteobacteria.id.3087_exposure.csv
beta.exposure	Raw	-0.03871	0.624442	-0.062	0.951586	14.9569	0.414	class.Erysipelotrichia.id.2147_exposure.csv
beta.exposure	Raw	-0.18566	0.565325	-0.32841	0.755911	3.32683	0.825	class.Gammaproteobacteria.id.3303_exposure.csv
beta.exposure	Raw	-0.40329	0.360593	-1.1184	0.306163	6.17973	0.604	class.Lentisphaeria.id.2250_exposure.csv
beta.exposure	Raw	0.198891	0.716416	0.27762	0.788343	25.145	0.012	class.Melainabacteria.id.1589_exposure.csv
beta.exposure	Outlier-corrected	0.744724	0.524478	1.41993	0.198594	25.145	0.012	class.Melainabacteria.id.1589_exposure.csv
beta.exposure	Raw	-0.18744	0.178514	-1.04999	0.3211	3.50368	0.971	class.Methanobacteria.id.119_exposure.csv
beta.exposure	Raw	0.433857	0.407762	1.064	0.312348	7.15184	0.838	class.Mollicutes.id.3920_exposure.csv
beta.exposure	Raw	0.3751	0.678702	0.552672	0.591542	13.75	0.407	class.Negativicutes.id.2164_exposure.csv
beta.exposure	Raw	1.08235	0.417233	2.59412	0.02676	6.7844	0.862	class.Verrucomicrobiae.id.4029_exposure.csv
beta.exposure	Raw	1.64327	0.801111	2.05124	0.095492	8.01455	0.415	family.Acidaminococcaceae.id.2166_exposure.csv
beta.exposure	Raw	-1.10349	0.418232	-2.63846	0.077758	1.54423	0.847	family.Actinomycetaceae.id.421_exposure.csv
beta.exposure	Raw	0.551972	0.793968	0.695208	0.499164	27.743	0.036	family.Alcaligenaceae.id.2875_exposure.csv
beta.exposure	Outlier-corrected	1.12172	0.636738	1.76167	0.103556	27.743	0.036	family.Alcaligenaceae.id.2875_exposure.csv
beta.exposure	Raw	-0.03716	0.743995	-0.04995	0.961385	10.3902	0.462	family.Bacteroidaceae.id.917_exposure.csv
beta.exposure	Raw	-0.37189	0.685251	-0.54271	0.604173	14.0302	0.162	family.BacteroidalesS24.7group.id.11173_exposure.csv
beta.exposure	Raw	-0.29317	0.414443	-0.7074	0.487908	19.4532	0.57	family.Bifidobacteriaceae.id.433_exposure.csv
beta.exposure	Raw	1.99568	0.670623	2.97586	0.017712	9.86433	0.498	family.Christensenellaceae.id.1866_exposure.csv
beta.exposure	Raw	0.376427	0.542151	0.694322	0.507139	5.87327	0.79	family.Clostridiaceae1.id.1869_exposure.csv
beta.exposure	Raw	0.651025	0.531957	1.22383	0.244503	23.6929	0.084	family.ClostridialesvadinBB60group.id.11286_exposure.csv
beta.exposure	Raw	0.505649	0.841535	0.600865	0.556347	35.5878	0.014	family.Coriobacteriaceae.id.811_exposure.csv
beta.exposure	Outlier-corrected	1.02178	0.673691	1.51669	0.150134	35.5878	0.014	family.Coriobacteriaceae.id.811_exposure.csv
beta.exposure	Raw	0.099919	0.49565	0.201591	0.843916	16.1277	0.27	family.Defluviitaleaceae.id.1924_exposure.csv
beta.exposure	Raw	-0.28546	0.874399	-0.32646	0.751538	22.849	0.046	family.Desulfovibrionaceae.id.3169_exposure.csv
beta.exposure	Outlier-corrected	-0.71731	0.680906	-1.05346	0.322905	22.849	0.046	family.Desulfovibrionaceae.id.3169_exposure.csv
beta.exposure	Raw	-0.65452	1.26861	-0.51593	0.624355	21.279	0.042	family.Enterobacteriaceae.id.3469_exposure.csv
beta.exposure	Outlier-corrected	-1.59351	1.02738	-1.55103	0.181591	21.279	0.042	family.Enterobacteriaceae.id.3469_exposure.csv
beta.exposure	Raw	-0.03871	0.624442	-0.062	0.951586	14.9569	0.385	family.Erysipelotrichaceae.id.2149_exposure.csv
beta.exposure	Raw	0.066101	0.566629	0.116657	0.910408	26.3635	0.009	family.FamilyXI.id.1936_exposure.csv
beta.exposure	Raw	0.174116	0.436997	0.398437	0.698682	5.86362	0.888	family.FamilyXIII.id.1957_exposure.csv
beta.exposure	Raw	-0.19209	0.574712	-0.33424	0.742822	19.1142	0.344	family.Lachnospiraceae.id.1987_exposure.csv
beta.exposure	Raw	0.608416	0.466017	1.30557	0.227992	12.1329	0.329	family.Lactobacillaceae.id.1836_exposure.csv
beta.exposure	Raw	-0.18744	0.178514	-1.04999	0.3211	3.50368	0.973	family.Methanobacteriaceae.id.121_exposure.csv
beta.exposure	Raw	-0.42045	0.304923	-1.37887	0.1912	12.9232	0.621	family.Oxalobacteraceae.id.2966_exposure.csv
beta.exposure	Raw	0.119262	0.426263	0.279786	0.785966	7.94318	0.698	family.Pasteurellaceae.id.3689_exposure.csv
beta.exposure	Raw	-0.19965	0.441835	-0.45188	0.662051	10.1118	0.555	family.Peptococcaceae.id.2024_exposure.csv
beta.exposure	Raw	-0.5744	0.539579	-1.06454	0.308037	13.4946	0.492	family.Peptostreptococcaceae.id.2042_exposure.csv
beta.exposure	Raw	0.40026	0.452141	0.885256	0.399053	4.33096	0.957	family.Porphyromonadaceae.id.943_exposure.csv
beta.exposure	Raw	-0.10376	0.484477	-0.21418	0.833499	13.8024	0.611	family.Prevotellaceae.id.960_exposure.csv
beta.exposure	Raw	-0.58142	0.402486	-1.44458	0.170583	15.9906	0.453	family.Rhodospirillaceae.id.2717_exposure.csv
beta.exposure	Raw	-0.35322	0.509039	-0.6939	0.497696	16.5139	0.549	family.Rikenellaceae.id.967_exposure.csv
beta.exposure	Raw	0.148036	0.914795	0.161824	0.876016	10.8738	0.329	family.Ruminococcaceae.id.2050_exposure.csv
beta.exposure	Raw	-1.17196	0.668066	-1.75426	0.101238	24.4319	0.088	family.Streptococcaceae.id.1850_exposure.csv
beta.exposure	Raw	0.363353	0.396241	0.917001	0.371969	17.899	0.523	family.Veillonellaceae.id.2172_exposure.csv
beta.exposure	Raw	1.08232	0.417316	2.59353	0.026787	6.78649	0.858	family.Verrucomicrobiaceae.id.4036_exposure.csv
beta.exposure	Raw	0.359437	0.27361	1.31368	0.215692	11.2843	0.55	family.Victivallaceae.id.2255_exposure.csv
beta.exposure	Raw	-0.16643	0.338433	-0.49178	0.636086	7.72521	0.631	genus..Clostridiuminnocuumgroup.id.14397_exposure.csv
beta.exposure	Raw	-0.95108	0.286881	-3.31525	0.010615	6.38081	0.758	genus..Eubacteriumbrachygroup.id.11296_exposure.csv
beta.exposure	Raw	-0.26934	0.576525	-0.46718	0.649492	11.4328	0.59	genus..Eubacteriumcoprostanoligenesgroup.id.11375_exposure.csv
beta.exposure	Raw	-0.30891	0.632216	-0.48861	0.640053	6.31863	0.697	genus..Eubacteriumeligensgroup.id.14372_exposure.csv
beta.exposure	Raw	0.020945	0.520761	0.04022	0.968903	22.6395	0.037	genus..Eubacteriumfissicatenagroup.id.14373_exposure.csv
beta.exposure	Outlier-corrected	-0.40328	0.379608	-1.06236	0.323341	22.6395	0.037	genus..Eubacteriumfissicatenagroup.id.14373_exposure.csv
beta.exposure	Raw	0.493534	0.674108	0.732129	0.480897	12.7935	0.398	genus..Eubacteriumhalliigroup.id.11338_exposure.csv
beta.exposure	Raw	-0.24027	0.317383	-0.75702	0.466498	13.6132	0.369	genus..Eubacteriumnodatumgroup.id.11297_exposure.csv
beta.exposure	Raw	-0.2584	0.246984	-1.04622	0.354513	1.29202	0.938	genus..Eubacteriumoxidoreducensgroup.id.11339_exposure.csv
beta.exposure	Raw	0.356587	0.768294	0.464129	0.656644	8.29273	0.543	genus..Eubacteriumrectalegroup.id.14374_exposure.csv
beta.exposure	Raw	0.162495	0.417915	0.388823	0.702533	24.598	0.154	genus..Eubacteriumruminantiumgroup.id.11340_exposure.csv
beta.exposure	Raw	-0.31932	0.703483	-0.45391	0.657377	21.1506	0.162	genus..Eubacteriumventriosumgroup.id.11341_exposure.csv
beta.exposure	Raw	0.707268	0.432406	1.63566	0.153028	2.58638	0.932	genus..Eubacteriumxylanophilumgroup.id.14375_exposure.csv
beta.exposure	Raw	0.247392	0.346254	0.71448	0.489815	4.86853	0.968	genus..Ruminococcusgauvreauiigroup.id.11342_exposure.csv
beta.exposure	Raw	0.392276	0.239999	1.63449	0.130422	4.90133	0.967	genus..Ruminococcusgnavusgroup.id.14376_exposure.csv
beta.exposure	Raw	0.286149	1.10057	0.259999	0.802346	16.6261	0.095	genus..Ruminococcustorquesgroup.id.14377_exposure.csv
beta.exposure	Raw	0.198964	0.544225	0.365591	0.733183	3.76342	0.675	genus.Actinomyces.id.423_exposure.csv
beta.exposure	Raw	0.083622	0.344349	0.24284	0.815092	3.13786	0.927	genus.Adlercreutzia.id.812_exposure.csv
beta.exposure	Raw	0.735269	0.525991	1.39787	0.192384	10.6147	0.57	genus.Akkermansia.id.4037_exposure.csv
beta.exposure	Raw	0.068817	0.527067	0.130566	0.898118	12.5003	0.615	genus.Alistipes.id.968_exposure.csv
beta.exposure	Raw	0.316311	0.30663	1.03157	0.336591	7.56437	0.584	genus.Allisonella.id.2174_exposure.csv
beta.exposure	Raw	-0.38815	0.504385	-0.76955	0.47633	11.775	0.177	genus.Alloprevotella.id.961_exposure.csv
beta.exposure	Raw	-0.28917	0.336035	-0.86053	0.409655	9.75757	0.644	genus.Anaerofilum.id.2053_exposure.csv
beta.exposure	Raw	0.057844	0.674294	0.085784	0.933052	17.535	0.248	genus.Anaerostipes.id.1991_exposure.csv
beta.exposure	Raw	0.671961	0.87523	0.767753	0.460378	20.5668	0.092	genus.Anaerotruncus.id.2054_exposure.csv
beta.exposure	Raw	-0.03716	0.743995	-0.04995	0.961385	10.3902	0.422	genus.Bacteroides.id.918_exposure.csv
beta.exposure	Raw	-0.59825	0.616354	-0.97062	0.352596	12.1937	0.528	genus.Barnesiella.id.944_exposure.csv
beta.exposure	Raw	0.262649	0.374532	0.701273	0.492621	15.1013	0.709	genus.Bifidobacterium.id.436_exposure.csv
beta.exposure	Raw	-0.5018	0.621295	-0.80767	0.435	18.0368	0.224	genus.Bilophila.id.3170_exposure.csv
beta.exposure	Raw	0.248916	0.585466	0.425158	0.679725	7.80175	0.789	genus.Blautia.id.1992_exposure.csv
beta.exposure	Raw	0.990883	0.770157	1.2866	0.245644	8.749	0.43	genus.Butyricicoccus.id.2055_exposure.csv
beta.exposure	Raw	0.880466	0.530042	1.66113	0.124893	14.2715	0.384	genus.Butyricimonas.id.945_exposure.csv
beta.exposure	Raw	0.374986	0.216789	1.72972	0.105654	10.83	0.82	genus.Butyrivibrio.id.1993_exposure.csv
beta.exposure	Raw	0.008134	0.502078	0.016202	0.98747	12.8709	0.274	genus.CandidatusSoleaferrea.id.11350_exposure.csv
beta.exposure	Raw	-0.52397	0.444096	-1.17985	0.303435	6.29161	0.439	genus.Catenibacterium.id.2153_exposure.csv
beta.exposure	Raw	0.377022	0.476551	0.791147	0.449204	5.37387	0.885	genus.ChristensenellaceaeR.7group.id.11283_exposure.csv
beta.exposure	Raw	0.316791	1.18209	0.267991	0.806076	6.24559	0.386	genus.Clostridiumsensustricto1.id.1873_exposure.csv
beta.exposure	Raw	0.428979	0.779836	0.550089	0.595644	14.5512	0.264	genus.Collinsella.id.815_exposure.csv
beta.exposure	Raw	0.405543	0.472332	0.858596	0.412846	11.528	0.432	genus.Coprobacter.id.949_exposure.csv
beta.exposure	Raw	0.419176	0.31937	1.31251	0.218674	3.36817	0.98	genus.Coprococcus1.id.11301_exposure.csv
beta.exposure	Raw	-0.0005	0.588986	-0.00086	0.999338	8.78629	0.537	genus.Coprococcus2.id.11302_exposure.csv
beta.exposure	Raw	0.414799	0.558003	0.743363	0.474364	9.40777	0.668	genus.Coprococcus3.id.11303_exposure.csv
beta.exposure	Raw	-0.33517	0.518656	-0.64622	0.534264	16.3984	0.172	genus.DefluviitaleaceaeUCG011.id.11287_exposure.csv
beta.exposure	Raw	-0.00737	0.625405	-0.01179	0.990829	19.5337	0.1	genus.Desulfovibrio.id.3173_exposure.csv
beta.exposure	Raw	0.861162	0.705128	1.22128	0.253005	14.5758	0.234	genus.Dialister.id.2183_exposure.csv
beta.exposure	Raw	0.825609	0.563839	1.46426	0.18128	5.67366	0.823	genus.Dorea.id.1997_exposure.csv
beta.exposure	Raw	-0.27923	0.472823	-0.59056	0.569346	16.3534	0.163	genus.Eggerthella.id.819_exposure.csv
beta.exposure	Raw	-0.18924	0.408253	-0.46353	0.65399	11.0145	0.456	genus.Eisenbergiella.id.11304_exposure.csv
beta.exposure	Raw	-0.50449	0.42522	-1.18642	0.288753	4.37434	0.727	genus.Enterorhabdus.id.820_exposure.csv
beta.exposure	Raw	-0.04571	0.493428	-0.09264	0.927416	23.9653	0.151	genus.Erysipelatoclostridium.id.11381_exposure.csv
beta.exposure	Raw	0.847185	0.587515	1.44198	0.174895	15.857	0.342	genus.ErysipelotrichaceaeUCG003.id.11384_exposure.csv
beta.exposure	Raw	0.509446	0.478007	1.06577	0.314282	7.96109	0.703	genus.Escherichia.Shigella.id.3504_exposure.csv
beta.exposure	Raw	-0.58215	0.78786	-0.7389	0.484003	9.41724	0.438	genus.Faecalibacterium.id.2057_exposure.csv
beta.exposure	Raw	0.050139	0.298717	0.167848	0.869749	3.45631	0.994	genus.FamilyXIIIAD3011group.id.11293_exposure.csv
beta.exposure	Raw	0.348184	0.855464	0.407012	0.698121	12.8675	0.182	genus.FamilyXIIIUCG001.id.11294_exposure.csv
beta.exposure	Raw	1.20029	0.329852	3.63886	0.021987	1.27056	0.935	genus.Flavonifractor.id.2059_exposure.csv
beta.exposure	Raw	0.358039	0.454747	0.787336	0.44133	15.1103	0.737	genus.Fusicatenibacter.id.11305_exposure.csv
beta.exposure	Raw	0.478076	0.365988	1.30626	0.220709	15.2363	0.282	genus.Gordonibacter.id.821_exposure.csv
beta.exposure	Raw	0.193247	0.384528	0.502556	0.633185	3.79632	0.835	genus.Haemophilus.id.3698_exposure.csv
beta.exposure	Raw	-0.19099	0.525718	-0.36329	0.724777	15.9579	0.183	genus.Holdemanella.id.11393_exposure.csv
beta.exposure	Raw	-0.25493	0.416677	-0.61181	0.552078	11.5437	0.65	genus.Holdemania.id.2157_exposure.csv
beta.exposure	Raw	-0.03856	0.18902	-0.20399	0.842903	3.74057	0.971	genus.Howardella.id.2000_exposure.csv
beta.exposure	Raw	-0.40113	0.383092	-1.04709	0.354158	4.05003	0.654	genus.Hungatella.id.11306_exposure.csv
beta.exposure	Raw	0.017169	0.468965	0.036611	0.971312	17.2021	0.383	genus.Intestinibacter.id.11345_exposure.csv
beta.exposure	Raw	-0.13447	0.628352	-0.21401	0.833623	33.6153	0.007	genus.Intestinimonas.id.2062_exposure.csv
beta.exposure	Outlier-corrected	-0.25514	0.473233	-0.53914	0.599651	33.6153	0.007	genus.Intestinimonas.id.2062_exposure.csv
beta.exposure	Raw	-1.01408	0.549487	-1.8455	0.089772	10.0951	0.749	genus.Lachnoclostridium.id.11308_exposure.csv
beta.exposure	Raw	0.51774	0.684425	0.75646	0.483472	4.09291	0.714	genus.Lachnospira.id.2004_exposure.csv
beta.exposure	Raw	-1.07207	0.610276	-1.7567	0.106732	19.0486	0.148	genus.LachnospiraceaeFCS020group.id.11314_exposure.csv
beta.exposure	Raw	0.982714	0.51928	1.89246	0.095066	13.1159	0.267	genus.LachnospiraceaeNC2004group.id.11316_exposure.csv
beta.exposure	Raw	0.016329	0.67858	0.024063	0.981198	20.3289	0.151	genus.LachnospiraceaeNK4A136group.id.11319_exposure.csv
beta.exposure	Raw	-0.32121	0.353707	-0.90812	0.383277	7.79635	0.814	genus.LachnospiraceaeUCG001.id.11321_exposure.csv
beta.exposure	Raw	0.065366	0.514406	0.127071	0.901178	9.2171	0.733	genus.LachnospiraceaeUCG004.id.11324_exposure.csv
beta.exposure	Raw	-0.28286	0.455812	-0.62056	0.547528	15.6954	0.282	genus.LachnospiraceaeUCG008.id.11328_exposure.csv
beta.exposure	Raw	0.60807	0.495097	1.22818	0.254284	5.39697	0.844	genus.LachnospiraceaeUCG010.id.11330_exposure.csv
beta.exposure	Raw	-0.10505	0.398408	-0.26367	0.79797	10.9679	0.474	genus.Lactobacillus.id.1837_exposure.csv
beta.exposure	Raw	-0.39049	0.455891	-0.85654	0.420051	11.572	0.309	genus.Lactococcus.id.1851_exposure.csv
beta.exposure	Raw	-0.0403	0.707457	-0.05696	0.955701	20.9461	0.078	genus.Marvinbryantia.id.2005_exposure.csv
beta.exposure	Raw	0.423672	0.21166	2.00166	0.101724	1.7935	0.95	genus.Methanobrevibacter.id.123_exposure.csv
beta.exposure	Raw	-0.04092	0.516679	-0.07921	0.939444	3.53876	0.874	genus.Odoribacter.id.952_exposure.csv
beta.exposure	Raw	0.021916	0.288281	0.076023	0.9409	8.9393	0.702	genus.Olsenella.id.822_exposure.csv
beta.exposure	Raw	0.080962	0.548068	0.147723	0.884828	27.898	0.034	genus.Oscillibacter.id.2063_exposure.csv
beta.exposure	Outlier-corrected	-0.48751	0.374759	-1.30087	0.217728	27.898	0.034	genus.Oscillibacter.id.2063_exposure.csv
beta.exposure	Raw	-0.36658	0.529683	-0.69207	0.50848	7.92427	0.611	genus.Oscillospira.id.2064_exposure.csv
beta.exposure	Raw	0.492729	0.3783	1.30248	0.221948	14.3701	0.346	genus.Oxalobacter.id.2978_exposure.csv
beta.exposure	Raw	0.736099	0.86045	0.855482	0.440502	4.21566	0.638	genus.Parabacteroides.id.954_exposure.csv
beta.exposure	Raw	-0.44136	0.319295	-1.38231	0.192065	9.07388	0.803	genus.Paraprevotella.id.962_exposure.csv
beta.exposure	Raw	0.152934	0.505827	0.302344	0.766835	22.1505	0.149	genus.Parasutterella.id.2892_exposure.csv
beta.exposure	Raw	0.561208	0.480326	1.16839	0.265338	26.3305	0.036	genus.Peptococcus.id.2037_exposure.csv
beta.exposure	Outlier-corrected	0.332757	0.412734	0.806227	0.437195	26.3305	0.036	genus.Peptococcus.id.2037_exposure.csv
beta.exposure	Raw	0.601142	0.443503	1.35544	0.205099	8.2436	0.743	genus.Phascolarctobacterium.id.2168_exposure.csv
beta.exposure	Raw	-0.00215	0.294625	-0.00731	0.994314	11.6265	0.482	genus.Prevotella7.id.11182_exposure.csv
beta.exposure	Raw	-0.41814	0.529576	-0.78957	0.442946	25.8165	0.077	genus.Prevotella9.id.11183_exposure.csv
beta.exposure	Raw	-0.24922	0.163767	-1.52177	0.153972	4.50594	0.989	genus.RikenellaceaeRC9gutgroup.id.11191_exposure.csv
beta.exposure	Raw	-0.46909	0.494378	-0.94886	0.363075	10.2013	0.676	genus.Romboutsia.id.11347_exposure.csv
beta.exposure	Raw	0.557726	0.341828	1.6316	0.128711	3.92269	0.993	genus.Roseburia.id.2012_exposure.csv
beta.exposure	Raw	0.134016	0.681193	0.196737	0.847974	12.3479	0.431	genus.Ruminiclostridium5.id.11355_exposure.csv
beta.exposure	Raw	0.391411	0.434459	0.900916	0.38402	10.3025	0.779	genus.Ruminiclostridium6.id.11356_exposure.csv
beta.exposure	Raw	0.468016	0.932873	0.501693	0.627926	20.8641	0.063	genus.Ruminiclostridium9.id.11357_exposure.csv
beta.exposure	Raw	-0.4738	0.484324	-0.97826	0.345799	11.013	0.733	genus.RuminococcaceaeNK4A214group.id.11358_exposure.csv
beta.exposure	Raw	-0.54787	0.378804	-1.44631	0.164385	13.4066	0.878	genus.RuminococcaceaeUCG002.id.11360_exposure.csv
beta.exposure	Raw	0.221307	0.492096	0.449724	0.662501	7.7686	0.774	genus.RuminococcaceaeUCG003.id.11361_exposure.csv
beta.exposure	Raw	-0.36427	0.409469	-0.88962	0.394568	8.66646	0.714	genus.RuminococcaceaeUCG004.id.11362_exposure.csv
beta.exposure	Raw	-0.13952	0.413347	-0.33754	0.741543	8.31825	0.852	genus.RuminococcaceaeUCG005.id.11363_exposure.csv
beta.exposure	Raw	-0.34788	0.337381	-1.03112	0.324622	8.52135	0.776	genus.RuminococcaceaeUCG009.id.11366_exposure.csv
beta.exposure	Raw	0.806458	0.505842	1.59429	0.186097	2.01764	0.862	genus.RuminococcaceaeUCG010.id.11367_exposure.csv
beta.exposure	Raw	-0.72515	0.400893	-1.80885	0.113406	10.4364	0.339	genus.RuminococcaceaeUCG011.id.11368_exposure.csv
beta.exposure	Raw	0.388427	0.533528	0.728035	0.481803	11.9398	0.584	genus.RuminococcaceaeUCG013.id.11370_exposure.csv
beta.exposure	Raw	0.443443	0.412005	1.07631	0.309794	5.13098	0.897	genus.RuminococcaceaeUCG014.id.11371_exposure.csv
beta.exposure	Raw	-0.77405	0.758472	-1.02053	0.337342	11.3384	0.384	genus.Ruminococcus1.id.11373_exposure.csv
beta.exposure	Raw	-0.45153	0.641195	-0.7042	0.494748	16.8424	0.279	genus.Ruminococcus2.id.11374_exposure.csv
beta.exposure	Raw	-0.65676	0.259979	-2.52619	0.030066	9.84715	0.633	genus.Sellimonas.id.14369_exposure.csv
beta.exposure	Raw	0.038505	0.54395	0.070788	0.946965	4.05552	0.663	genus.Senegalimassilia.id.11160_exposure.csv
beta.exposure	Raw	0.421888	0.695553	0.60655	0.57689	9.13138	0.249	genus.Slackia.id.825_exposure.csv
beta.exposure	Raw	-0.56692	0.495268	-1.14468	0.27028	14.4563	0.634	genus.Streptococcus.id.1853_exposure.csv
beta.exposure	Raw	0.307859	0.647767	0.475262	0.647305	7.98528	0.637	genus.Subdoligranulum.id.2070_exposure.csv
beta.exposure	Raw	-1.02096	0.713084	-1.43175	0.186013	14.3642	0.261	genus.Sutterella.id.2896_exposure.csv
beta.exposure	Raw	-1.54371	0.772069	-1.99945	0.1394	5.60263	0.457	genus.Terrisporobacter.id.11348_exposure.csv
beta.exposure	Raw	-0.25289	0.502639	-0.50312	0.626962	10.7581	0.473	genus.Turicibacter.id.2162_exposure.csv
beta.exposure	Raw	-0.34229	0.3861	-0.88654	0.394297	17.4858	0.23	genus.Tyzzerella3.id.11335_exposure.csv
beta.exposure	Raw	1.0848	0.74377	1.45852	0.18806	14.4583	0.172	genus.Veillonella.id.2198_exposure.csv
beta.exposure	Raw	-0.25951	0.19743	-1.31444	0.218047	4.68918	0.952	genus.Victivallis.id.2256_exposure.csv
beta.exposure	Raw	-0.18827	0.669596	-0.28116	0.796862	3.88818	0.579	order.Actinomycetales.id.420_exposure.csv
beta.exposure	Raw	-0.18513	0.411352	-0.45004	0.664624	16.6063	0.122	order.Bacillales.id.1674_exposure.csv
beta.exposure	Raw	-0.09124	0.516491	-0.17665	0.862994	10.7893	0.618	order.Bacteroidales.id.913_exposure.csv
beta.exposure	Raw	-0.29317	0.414443	-0.7074	0.487908	19.4532	0.564	order.Bifidobacteriales.id.432_exposure.csv
beta.exposure	Raw	1.60235	0.647441	2.4749	0.035285	9.7901	0.589	order.Burkholderiales.id.2874_exposure.csv
beta.exposure	Raw	-0.32171	0.699019	-0.46023	0.653576	15.2867	0.379	order.Clostridiales.id.1863_exposure.csv
beta.exposure	Raw	0.505649	0.841535	0.600865	0.556347	35.5878	0.016	order.Coriobacteriales.id.810_exposure.csv
beta.exposure	Outlier-corrected	1.02178	0.673691	1.51669	0.150134	35.5878	0.016	order.Coriobacteriales.id.810_exposure.csv
beta.exposure	Raw	1.06912	0.818452	1.30627	0.218116	27.5187	0.028	order.Desulfovibrionales.id.3156_exposure.csv
beta.exposure	Outlier-corrected	1.57676	0.731229	2.15631	0.05646	27.5187	0.028	order.Desulfovibrionales.id.3156_exposure.csv
beta.exposure	Raw	-0.65452	1.26861	-0.51593	0.624355	21.279	0.037	order.Enterobacteriales.id.3468_exposure.csv
beta.exposure	Outlier-corrected	-1.59351	1.02738	-1.55103	0.181591	21.279	0.037	order.Enterobacteriales.id.3468_exposure.csv
beta.exposure	Raw	-0.03871	0.624442	-0.062	0.951586	14.9569	0.39	order.Erysipelotrichales.id.2148_exposure.csv
beta.exposure	Raw	-0.00399	0.261337	-0.01527	0.988245	2.67599	0.968	order.Gastranaerophilales.id.1591_exposure.csv
beta.exposure	Raw	0.427107	0.535685	0.797309	0.439592	11.9611	0.66	order.Lactobacillales.id.1800_exposure.csv
beta.exposure	Raw	-0.18744	0.178514	-1.04999	0.3211	3.50368	0.958	order.Methanobacteriales.id.120_exposure.csv
beta.exposure	Raw	-0.43886	0.593943	-0.7389	0.474174	20.5589	0.139	order.MollicutesRF9.id.11579_exposure.csv
beta.exposure	Raw	0.073409	0.300182	0.244547	0.810624	14.0024	0.525	order.NB1n.id.3953_exposure.csv
beta.exposure	Raw	0.119262	0.426263	0.279786	0.785966	7.94318	0.699	order.Pasteurellales.id.3688_exposure.csv
beta.exposure	Raw	0.139482	0.369065	0.377933	0.711579	13.6138	0.547	order.Rhodospirillales.id.2667_exposure.csv
beta.exposure	Raw	0.3751	0.678702	0.552672	0.591542	13.75	0.427	order.Selenomonadales.id.2165_exposure.csv
beta.exposure	Raw	1.08235	0.417233	2.59412	0.02676	6.7844	0.862	order.Verrucomicrobiales.id.4030_exposure.csv
beta.exposure	Raw	-0.40329	0.360593	-1.1184	0.306163	6.17973	0.64	order.Victivallales.id.2254_exposure.csv
beta.exposure	Raw	1.30307	0.498514	2.61391	0.018801	16.9294	0.552	phylum.Actinobacteria.id.400_exposure.csv
beta.exposure	Raw	-0.73582	0.512956	-1.43447	0.181962	9.52773	0.664	phylum.Bacteroidetes.id.905_exposure.csv
beta.exposure	Raw	0.513522	0.23963	2.14298	0.069329	2.18306	0.984	phylum.Cyanobacteria.id.1500_exposure.csv
beta.exposure	Raw	-0.05438	0.347925	-0.15631	0.878624	16.3192	0.261	phylum.Euryarchaeota.id.55_exposure.csv
beta.exposure	Raw	1.24409	0.686899	1.81118	0.093272	17.4189	0.333	phylum.Firmicutes.id.1672_exposure.csv
beta.exposure	Raw	-0.64836	0.487901	-1.32887	0.225569	14.0954	0.174	phylum.Lentisphaerae.id.2238_exposure.csv
beta.exposure	Raw	-0.14256	0.857914	-0.16617	0.871335	16.7477	0.177	phylum.Proteobacteria.id.2375_exposure.csv
beta.exposure	Raw	0.433857	0.407762	1.064	0.312348	7.15184	0.826	phylum.Tenericutes.id.3919_exposure.csv
beta.exposure	Raw	1.02853	0.415559	2.47506	0.035276	5.70531	0.871	phylum.Verrucomicrobia.id.3982_exposure.csv

## Sheet: Supplementary Table S3
Supplementary Table S3: Heterogeneity and pleiotropy results of Mendelian randomization analysis on the effects of the gut microbiome on postmenopausal osteoporosis
method	id.exposure.x	id.outcome.x	outcome.x	exposure.x	nsnp	b	se	pval	lo_ci	up_ci	or	or_lci95	or_uci95	id.exposure.y	id.outcome.y	outcome.y	exposure.y	Q	Q_df	Q_pval	egger_intercept	pval
Inverse variance weighted	IdB3PF	finn-b-OSTPOPATFRCTURE_POSTEMENO	Postmenopausal osteoporosis with pathological fracture || id:finn-b-OSTPOPATFRCTURE_POSTEMENO	order.Bacillales.id.1674	8	-0.47373	0.179336	0.008252	-0.82523	-0.12223	0.622674	0.438133	0.884942	IdB3PF	finn-b-OSTPOPATFRCTURE_POSTEMENO	Postmenopausal osteoporosis with pathological fracture || id:finn-b-OSTPOPATFRCTURE_POSTEMENO	order.Bacillales.id.1674	7.34376	7	0.393986	-0.02845	0.81671
MR Egger	IdB3PF	finn-b-OSTPOPATFRCTURE_POSTEMENO	Postmenopausal osteoporosis with pathological fracture || id:finn-b-OSTPOPATFRCTURE_POSTEMENO	order.Bacillales.id.1674	8	-0.29081	0.779534	0.721929	-1.8187	1.23707	0.747656	0.162237	3.44552	IdB3PF	finn-b-OSTPOPATFRCTURE_POSTEMENO	Postmenopausal osteoporosis with pathological fracture || id:finn-b-OSTPOPATFRCTURE_POSTEMENO	order.Bacillales.id.1674	7.27267	6	0.296365	-0.02845	0.81671
Weighted median	IdB3PF	finn-b-OSTPOPATFRCTURE_POSTEMENO	Postmenopausal osteoporosis with pathological fracture || id:finn-b-OSTPOPATFRCTURE_POSTEMENO	order.Bacillales.id.1674	8	-0.49295	0.247843	0.046704	-0.97873	-0.00718	0.610819	0.37579	0.992844	NA	NA	NA	NA	NA	NA	NA	-0.02845	0.81671
Inverse variance weighted	C1uMKA	finn-b-OSTPOPATFRCTURE_POSTEMENO	Postmenopausal osteoporosis with pathological fracture || id:finn-b-OSTPOPATFRCTURE_POSTEMENO	order.Burkholderiales.id.2874	10	-0.91704	0.35863	0.010556	-1.61996	-0.21413	0.399699	0.197907	0.807245	C1uMKA	finn-b-OSTPOPATFRCTURE_POSTEMENO	Postmenopausal osteoporosis with pathological fracture || id:finn-b-OSTPOPATFRCTURE_POSTEMENO	order.Burkholderiales.id.2874	9.49193	9	0.393157	-0.13241	0.12325
MR Egger	C1uMKA	finn-b-OSTPOPATFRCTURE_POSTEMENO	Postmenopausal osteoporosis with pathological fracture || id:finn-b-OSTPOPATFRCTURE_POSTEMENO	order.Burkholderiales.id.2874	10	0.888316	1.10467	0.444548	-1.27683	3.05346	2.43103	0.27892	21.1885	C1uMKA	finn-b-OSTPOPATFRCTURE_POSTEMENO	Postmenopausal osteoporosis with pathological fracture || id:finn-b-OSTPOPATFRCTURE_POSTEMENO	order.Burkholderiales.id.2874	6.52442	8	0.5887	-0.13241	0.12325
Weighted median	C1uMKA	finn-b-OSTPOPATFRCTURE_POSTEMENO	Postmenopausal osteoporosis with pathological fracture || id:finn-b-OSTPOPATFRCTURE_POSTEMENO	order.Burkholderiales.id.2874	10	-0.26144	0.482626	0.588023	-1.20739	0.684507	0.769942	0.298977	1.98279	NA	NA	NA	NA	NA	NA	NA	-0.13241	0.12325
Inverse variance weighted	9MeoHJ	finn-b-OSTPOPATFRCTURE_POSTEMENO	Postmenopausal osteoporosis with pathological fracture || id:finn-b-OSTPOPATFRCTURE_POSTEMENO	order.Lactobacillales.id.1800	15	0.70159	0.290659	0.015787	0.131899	1.27128	2.01696	1.14099	3.56542	9MeoHJ	finn-b-OSTPOPATFRCTURE_POSTEMENO	Postmenopausal osteoporosis with pathological fracture || id:finn-b-OSTPOPATFRCTURE_POSTEMENO	order.Lactobacillales.id.1800	10.8546	14	0.697415	0.088259	0.132839
MR Egger	9MeoHJ	finn-b-OSTPOPATFRCTURE_POSTEMENO	Postmenopausal osteoporosis with pathological fracture || id:finn-b-OSTPOPATFRCTURE_POSTEMENO	order.Lactobacillales.id.1800	15	-0.41982	0.757357	0.588771	-1.90424	1.0646	0.657167	0.148936	2.89969	9MeoHJ	finn-b-OSTPOPATFRCTURE_POSTEMENO	Postmenopausal osteoporosis with pathological fracture || id:finn-b-OSTPOPATFRCTURE_POSTEMENO	order.Lactobacillales.id.1800	8.28354	13	0.82465	0.088259	0.132839
Weighted median	9MeoHJ	finn-b-OSTPOPATFRCTURE_POSTEMENO	Postmenopausal osteoporosis with pathological fracture || id:finn-b-OSTPOPATFRCTURE_POSTEMENO	order.Lactobacillales.id.1800	15	0.878399	0.405292	0.03021	0.084027	1.67277	2.40704	1.08766	5.32691	NA	NA	NA	NA	NA	NA	NA	0.088259	0.132839
Inverse variance weighted	GSAYU1	finn-b-OSTPOPATFRCTURE_POSTEMENO	Postmenopausal osteoporosis with pathological fracture || id:finn-b-OSTPOPATFRCTURE_POSTEMENO	genus..Eubacteriumxylanophilumgroup.id.14375	9	0.633362	0.318104	0.046475	0.009879	1.25684	1.88393	1.00993	3.51432	GSAYU1	finn-b-OSTPOPATFRCTURE_POSTEMENO	Postmenopausal osteoporosis with pathological fracture || id:finn-b-OSTPOPATFRCTURE_POSTEMENO	genus..Eubacteriumxylanophilumgroup.id.14375	8.578	8	0.379135	-0.04129	0.6273
MR Egger	GSAYU1	finn-b-OSTPOPATFRCTURE_POSTEMENO	Postmenopausal osteoporosis with pathological fracture || id:finn-b-OSTPOPATFRCTURE_POSTEMENO	genus..Eubacteriumxylanophilumgroup.id.14375	9	1.1078	0.992457	0.301174	-0.83742	3.05301	3.02769	0.432827	21.1791	GSAYU1	finn-b-OSTPOPATFRCTURE_POSTEMENO	Postmenopausal osteoporosis with pathological fracture || id:finn-b-OSTPOPATFRCTURE_POSTEMENO	genus..Eubacteriumxylanophilumgroup.id.14375	8.27341	7	0.309103	-0.04129	0.6273
Weighted median	GSAYU1	finn-b-OSTPOPATFRCTURE_POSTEMENO	Postmenopausal osteoporosis with pathological fracture || id:finn-b-OSTPOPATFRCTURE_POSTEMENO	genus..Eubacteriumxylanophilumgroup.id.14375	9	0.682609	0.436291	0.117683	-0.17252	1.53774	1.97904	0.841541	4.65406	NA	NA	NA	NA	NA	NA	NA	-0.04129	0.6273
Inverse variance weighted	dC4Ozr	finn-b-OSTPOPATFRCTURE_POSTEMENO	Postmenopausal osteoporosis with pathological fracture || id:finn-b-OSTPOPATFRCTURE_POSTEMENO	genus.Allisonella.id.2174	8	0.342534	0.171228	0.045451	0.006927	0.678141	1.40851	1.00695	1.97021	dC4Ozr	finn-b-OSTPOPATFRCTURE_POSTEMENO	Postmenopausal osteoporosis with pathological fracture || id:finn-b-OSTPOPATFRCTURE_POSTEMENO	genus.Allisonella.id.2174	6.12405	7	0.525342	0.148058	0.403324
MR Egger	dC4Ozr	finn-b-OSTPOPATFRCTURE_POSTEMENO	Postmenopausal osteoporosis with pathological fracture || id:finn-b-OSTPOPATFRCTURE_POSTEMENO	genus.Allisonella.id.2174	8	-0.6882	1.15935	0.574452	-2.96053	1.58412	0.502478	0.051792	4.87499	dC4Ozr	finn-b-OSTPOPATFRCTURE_POSTEMENO	Postmenopausal osteoporosis with pathological fracture || id:finn-b-OSTPOPATFRCTURE_POSTEMENO	genus.Allisonella.id.2174	5.31598	6	0.503971	0.148058	0.403324
Weighted median	dC4Ozr	finn-b-OSTPOPATFRCTURE_POSTEMENO	Postmenopausal osteoporosis with pathological fracture || id:finn-b-OSTPOPATFRCTURE_POSTEMENO	genus.Allisonella.id.2174	8	0.224723	0.228275	0.324899	-0.2227	0.672143	1.25198	0.800358	1.95843	NA	NA	NA	NA	NA	NA	NA	0.148058	0.403324
Inverse variance weighted	1xZlQA	finn-b-OSTPOPATFRCTURE_POSTEMENO	Postmenopausal osteoporosis with pathological fracture || id:finn-b-OSTPOPATFRCTURE_POSTEMENO	genus.Butyricicoccus.id.2055	8	-0.73905	0.355139	0.037431	-1.43513	-0.04298	0.477565	0.238085	0.957929	1xZlQA	finn-b-OSTPOPATFRCTURE_POSTEMENO	Postmenopausal osteoporosis with pathological fracture || id:finn-b-OSTPOPATFRCTURE_POSTEMENO	genus.Butyricicoccus.id.2055	2.58974	7	0.92019	0.072057	0.272482
MR Egger	1xZlQA	finn-b-OSTPOPATFRCTURE_POSTEMENO	Postmenopausal osteoporosis with pathological fracture || id:finn-b-OSTPOPATFRCTURE_POSTEMENO	genus.Butyricicoccus.id.2055	8	-1.46262	0.69633	0.080425	-2.82743	-0.09781	0.231629	0.059165	0.906818	1xZlQA	finn-b-OSTPOPATFRCTURE_POSTEMENO	Postmenopausal osteoporosis with pathological fracture || id:finn-b-OSTPOPATFRCTURE_POSTEMENO	genus.Butyricicoccus.id.2055	1.13038	6	0.980184	0.072057	0.272482
Weighted median	1xZlQA	finn-b-OSTPOPATFRCTURE_POSTEMENO	Postmenopausal osteoporosis with pathological fracture || id:finn-b-OSTPOPATFRCTURE_POSTEMENO	genus.Butyricicoccus.id.2055	8	-0.87875	0.459234	0.055684	-1.77884	0.021354	0.415304	0.168833	1.02158	NA	NA	NA	NA	NA	NA	NA	0.072057	0.272482
Inverse variance weighted	OxgSOh	finn-b-OSTPOPATFRCTURE_POSTEMENO	Postmenopausal osteoporosis with pathological fracture || id:finn-b-OSTPOPATFRCTURE_POSTEMENO	genus.Coprococcus2.id.11302	9	-0.69539	0.312793	0.026204	-1.30847	-0.08232	0.498879	0.270234	0.920979	OxgSOh	finn-b-OSTPOPATFRCTURE_POSTEMENO	Postmenopausal osteoporosis with pathological fracture || id:finn-b-OSTPOPATFRCTURE_POSTEMENO	genus.Coprococcus2.id.11302	4.05139	8	0.852458	-0.01957	0.882773
MR Egger	OxgSOh	finn-b-OSTPOPATFRCTURE_POSTEMENO	Postmenopausal osteoporosis with pathological fracture || id:finn-b-OSTPOPATFRCTURE_POSTEMENO	genus.Coprococcus2.id.11302	9	-0.43984	1.70012	0.803301	-3.77208	2.8924	0.644139	0.023004	18.0366	OxgSOh	finn-b-OSTPOPATFRCTURE_POSTEMENO	Postmenopausal osteoporosis with pathological fracture || id:finn-b-OSTPOPATFRCTURE_POSTEMENO	genus.Coprococcus2.id.11302	4.028	7	0.776547	-0.01957	0.882773
Weighted median	OxgSOh	finn-b-OSTPOPATFRCTURE_POSTEMENO	Postmenopausal osteoporosis with pathological fracture || id:finn-b-OSTPOPATFRCTURE_POSTEMENO	genus.Coprococcus2.id.11302	9	-0.80725	0.403298	0.045327	-1.59771	-0.01678	0.446085	0.202359	0.983358	NA	NA	NA	NA	NA	NA	NA	-0.01957	0.882773
Inverse variance weighted	3XDzXk	finn-b-OSTPOPATFRCTURE_POSTEMENO	Postmenopausal osteoporosis with pathological fracture || id:finn-b-OSTPOPATFRCTURE_POSTEMENO	genus.Holdemanella.id.11393	11	-0.41575	0.208579	0.046235	-0.82456	-0.00693	0.659846	0.438426	0.993091	3XDzXk	finn-b-OSTPOPATFRCTURE_POSTEMENO	Postmenopausal osteoporosis with pathological fracture || id:finn-b-OSTPOPATFRCTURE_POSTEMENO	genus.Holdemanella.id.11393	5.25101	10	0.873792	-0.01913	0.775355
MR Egger	3XDzXk	finn-b-OSTPOPATFRCTURE_POSTEMENO	Postmenopausal osteoporosis with pathological fracture || id:finn-b-OSTPOPATFRCTURE_POSTEMENO	genus.Holdemanella.id.11393	11	-0.25112	0.597373	0.68407	-1.42197	0.91973	0.777928	0.241238	2.50861	3XDzXk	finn-b-OSTPOPATFRCTURE_POSTEMENO	Postmenopausal osteoporosis with pathological fracture || id:finn-b-OSTPOPATFRCTURE_POSTEMENO	genus.Holdemanella.id.11393	5.16452	9	0.819737	-0.01913	0.775355
Weighted median	3XDzXk	finn-b-OSTPOPATFRCTURE_POSTEMENO	Postmenopausal osteoporosis with pathological fracture || id:finn-b-OSTPOPATFRCTURE_POSTEMENO	genus.Holdemanella.id.11393	11	-0.36262	0.28119	0.197196	-0.91375	0.188515	0.695852	0.401017	1.20745	NA	NA	NA	NA	NA	NA	NA	-0.01913	0.775355
Inverse variance weighted	bNUD0r	finn-b-OSTPOPATFRCTURE_POSTEMENO	Postmenopausal osteoporosis with pathological fracture || id:finn-b-OSTPOPATFRCTURE_POSTEMENO	genus.Methanobrevibacter.id.123	6	-0.61469	0.232651	0.008238	-1.07069	-0.1587	0.540806	0.342772	0.853253	bNUD0r	finn-b-OSTPOPATFRCTURE_POSTEMENO	Postmenopausal osteoporosis with pathological fracture || id:finn-b-OSTPOPATFRCTURE_POSTEMENO	genus.Methanobrevibacter.id.123	3.69052	5	0.594775	0.09676	0.481706
MR Egger	bNUD0r	finn-b-OSTPOPATFRCTURE_POSTEMENO	Postmenopausal osteoporosis with pathological fracture || id:finn-b-OSTPOPATFRCTURE_POSTEMENO	genus.Methanobrevibacter.id.123	6	-1.26646	0.872776	0.220384	-2.9771	0.444181	0.281828	0.05094	1.55921	bNUD0r	finn-b-OSTPOPATFRCTURE_POSTEMENO	Postmenopausal osteoporosis with pathological fracture || id:finn-b-OSTPOPATFRCTURE_POSTEMENO	genus.Methanobrevibacter.id.123	3.0902	4	0.542847	0.09676	0.481706
Weighted median	bNUD0r	finn-b-OSTPOPATFRCTURE_POSTEMENO	Postmenopausal osteoporosis with pathological fracture || id:finn-b-OSTPOPATFRCTURE_POSTEMENO	genus.Methanobrevibacter.id.123	6	-0.73662	0.319075	0.020965	-1.36201	-0.11123	0.478729	0.256146	0.894729	NA	NA	NA	NA	NA	NA	NA	0.09676	0.481706

## Sheet: Supplementary Table S4
Supplementary Table S4: MR-PRESSO analysis results of the gut microbiome's effects on postmenopausal osteoporosis through Mendelian randomization
Exposure	MR Analysis	Causal Estimate	Sd	T-stat	P-value	RSSobs	Pvalue	bac
beta.exposure	Raw	-0.20216	0.252436	-0.80082	0.433679	30.1267	0.085	class.Actinobacteria.id.419_exposure.csv
beta.exposure	Raw	0.007485	0.213227	0.035103	0.973136	3.86704	0.816	class.Alphaproteobacteria.id.2379_exposure.csv
beta.exposure	Raw	0.433086	0.25425	1.70339	0.106705	18.3325	0.529	class.Bacilli.id.1673_exposure.csv
beta.exposure	Raw	0.036893	0.40206	0.091759	0.928403	22.1932	0.104	class.Bacteroidia.id.912_exposure.csv
beta.exposure	Raw	-0.68306	0.315093	-2.1678	0.058322	8.84018	0.672	class.Betaproteobacteria.id.2867_exposure.csv
beta.exposure	Raw	-0.03699	0.224621	-0.16466	0.872494	5.39284	0.919	class.Clostridia.id.1859_exposure.csv
beta.exposure	Raw	0.195947	0.288822	0.678436	0.50719	18.9124	0.431	class.Coriobacteriia.id.809_exposure.csv
beta.exposure	Raw	-0.10581	0.206541	-0.51232	0.619553	4.62451	0.951	class.Deltaproteobacteria.id.3087_exposure.csv
beta.exposure	Raw	0.096197	0.313791	0.306563	0.76443	12.2895	0.566	class.Erysipelotrichia.id.2147_exposure.csv
beta.exposure	Raw	-0.13705	0.469296	-0.29204	0.781986	7.36223	0.434	class.Gammaproteobacteria.id.3303_exposure.csv
beta.exposure	Raw	-0.00813	0.175652	-0.0463	0.964363	6.20002	0.69	class.Lentisphaeria.id.2250_exposure.csv
beta.exposure	Raw	-0.06628	0.250699	-0.26439	0.797432	14.9732	0.218	class.Melainabacteria.id.1589_exposure.csv
beta.exposure	Raw	-0.23108	0.160516	-1.43962	0.187932	7.5145	0.65	class.Methanobacteria.id.119_exposure.csv
beta.exposure	Raw	-0.46912	0.215623	-2.17566	0.052259	8.81574	0.752	class.Mollicutes.id.3920_exposure.csv
beta.exposure	Raw	-0.29802	0.337719	-0.88245	0.396407	13.1727	0.456	class.Negativicutes.id.2164_exposure.csv
beta.exposure	Raw	-0.0219	0.175336	-0.12491	0.902845	5.66045	0.941	class.Verrucomicrobiae.id.4029_exposure.csv
beta.exposure	Raw	-0.21693	0.243999	-0.88908	0.408188	4.62835	0.775	family.Acidaminococcaceae.id.2166_exposure.csv
beta.exposure	Raw	-0.46488	0.328261	-1.4162	0.25169	4.77317	0.541	family.Actinomycetaceae.id.421_exposure.csv
beta.exposure	Raw	-0.55769	0.250702	-2.22451	0.044448	10.0424	0.81	family.Alcaligenaceae.id.2875_exposure.csv
beta.exposure	Raw	0.290952	0.431879	0.673689	0.525596	8.88429	0.393	family.Bacteroidaceae.id.917_exposure.csv
beta.exposure	Raw	0.414688	0.199297	2.08075	0.076001	5.21314	0.789	family.BacteroidalesS24.7group.id.11173_exposure.csv
beta.exposure	Raw	-0.003	0.277392	-0.01082	0.991484	29.8085	0.108	family.Bifidobacteriaceae.id.433_exposure.csv
beta.exposure	Raw	-0.08746	0.285523	-0.30632	0.765644	16.7248	0.25	family.Christensenellaceae.id.1866_exposure.csv
beta.exposure	Raw	-0.20419	0.262651	-0.77741	0.456864	7.49083	0.724	family.Clostridiaceae1.id.1869_exposure.csv
beta.exposure	Raw	-0.44681	0.318703	-1.40196	0.18271	32.4793	0.013	family.ClostridialesvadinBB60group.id.11286_exposure.csv
beta.exposure	Outlier-corrected	-0.48037	0.255913	-1.87709	0.085022	32.4793	0.013	family.ClostridialesvadinBB60group.id.11286_exposure.csv
beta.exposure	Raw	0.195947	0.288822	0.678436	0.50719	18.9124	0.386	family.Coriobacteriaceae.id.811_exposure.csv
beta.exposure	Raw	-0.16294	0.403421	-0.40388	0.694039	38.4332	<0.001	family.Defluviitaleaceae.id.1924_exposure.csv
beta.exposure	Outlier-corrected	-0.44511	0.328699	-1.35414	0.205498	38.4332	<0.001	family.Defluviitaleaceae.id.1924_exposure.csv
beta.exposure	Raw	-0.06697	0.232076	-0.28857	0.781268	3.34716	0.929	family.Desulfovibrionaceae.id.3169_exposure.csv
beta.exposure	Raw	0.359493	0.555295	0.647391	0.541341	15.1347	0.098	family.Enterobacteriaceae.id.3469_exposure.csv
beta.exposure	Raw	0.096197	0.313791	0.306563	0.76443	12.2895	0.583	family.Erysipelotrichaceae.id.2149_exposure.csv
beta.exposure	Raw	0.063165	0.130703	0.483271	0.643653	5.36433	0.757	family.FamilyXI.id.1936_exposure.csv
beta.exposure	Raw	0.787825	0.534559	1.47379	0.190974	12.0804	0.225	family.FamilyXIII.id.1957_exposure.csv
beta.exposure	Raw	-0.19821	0.228338	-0.86804	0.399045	9.63865	0.895	family.Lachnospiraceae.id.1987_exposure.csv
beta.exposure	Raw	0.153036	0.172957	0.884818	0.402065	6.24719	0.785	family.Lactobacillaceae.id.1836_exposure.csv
beta.exposure	Raw	-0.23108	0.160516	-1.43962	0.187932	7.5145	0.673	family.Methanobacteriaceae.id.121_exposure.csv
beta.exposure	Raw	0.084637	0.23983	0.352905	0.729816	33.1555	0.008	family.Oxalobacteraceae.id.2966_exposure.csv
beta.exposure	Outlier-corrected	-0.07936	0.211719	-0.37483	0.71433	33.1555	0.008	family.Oxalobacteraceae.id.2966_exposure.csv
beta.exposure	Raw	0.129474	0.17252	0.750487	0.467422	10.4209	0.721	family.Pasteurellaceae.id.3689_exposure.csv
beta.exposure	Raw	-0.20645	0.29975	-0.68873	0.508359	14.1615	0.267	family.Peptococcaceae.id.2024_exposure.csv
beta.exposure	Raw	0.199213	0.278958	0.714131	0.488805	16.2222	0.323	family.Peptostreptococcaceae.id.2042_exposure.csv
beta.exposure	Raw	0.088168	0.178362	0.494323	0.632919	2.4066	0.993	family.Porphyromonadaceae.id.943_exposure.csv
beta.exposure	Raw	-0.03981	0.332678	-0.11966	0.906456	24.3665	0.114	family.Prevotellaceae.id.960_exposure.csv
beta.exposure	Raw	-0.14556	0.144224	-1.00925	0.329979	7.8667	0.939	family.Rhodospirillaceae.id.2717_exposure.csv
beta.exposure	Raw	0.475433	0.157361	3.02129	0.007697	6.57029	0.993	family.Rikenellaceae.id.967_exposure.csv
beta.exposure	Raw	0.312866	0.204669	1.52865	0.164876	3.86977	0.932	family.Ruminococcaceae.id.2050_exposure.csv
beta.exposure	Raw	0.237435	0.314531	0.754887	0.464875	14.0584	0.466	family.Streptococcaceae.id.1850_exposure.csv
beta.exposure	Raw	-0.1559	0.171963	-0.90661	0.376589	11.5354	0.906	family.Veillonellaceae.id.2172_exposure.csv
beta.exposure	Raw	-0.02213	0.175352	-0.12621	0.901846	5.66022	0.935	family.Verrucomicrobiaceae.id.4036_exposure.csv
beta.exposure	Raw	-0.20792	0.146521	-1.41904	0.181337	13.7631	0.466	family.Victivallaceae.id.2255_exposure.csv
beta.exposure	Raw	0.062843	0.164376	0.382316	0.715403	5.36372	0.703	genus..Clostridiuminnocuumgroup.id.14397_exposure.csv
beta.exposure	Raw	0.087583	0.193875	0.451751	0.662138	13.0549	0.317	genus..Eubacteriumbrachygroup.id.11296_exposure.csv
beta.exposure	Raw	0.182451	0.356918	0.511184	0.618497	16.2253	0.337	genus..Eubacteriumcoprostanoligenesgroup.id.11375_exposure.csv
beta.exposure	Raw	0.642037	0.324948	1.97582	0.095577	5.33696	0.701	genus..Eubacteriumeligensgroup.id.14372_exposure.csv
beta.exposure	Raw	-0.05444	0.187917	-0.28968	0.779423	9.70466	0.482	genus..Eubacteriumfissicatenagroup.id.14373_exposure.csv
beta.exposure	Raw	-0.12558	0.24014	-0.52294	0.609193	14.3642	0.568	genus..Eubacteriumhalliigroup.id.11338_exposure.csv
beta.exposure	Raw	-0.25643	0.133659	-1.91857	0.084008	8.98597	0.71	genus..Eubacteriumnodatumgroup.id.11297_exposure.csv
beta.exposure	Raw	-0.16961	0.235121	-0.72139	0.510583	4.30606	0.624	genus..Eubacteriumoxidoreducensgroup.id.11339_exposure.csv
beta.exposure	Raw	-0.15879	0.381998	-0.41568	0.688569	10.6052	0.391	genus..Eubacteriumrectalegroup.id.14374_exposure.csv
beta.exposure	Raw	-0.11852	0.142838	-0.82975	0.418179	12.9555	0.829	genus..Eubacteriumruminantiumgroup.id.11340_exposure.csv
beta.exposure	Raw	0.470916	0.257699	1.82739	0.089031	13.6618	0.632	genus..Eubacteriumventriosumgroup.id.11341_exposure.csv
beta.exposure	Raw	0.633362	0.318104	1.99106	0.081639	10.8222	0.402	genus..Eubacteriumxylanophilumgroup.id.14375_exposure.csv
beta.exposure	Raw	0.040567	0.207308	0.195685	0.848776	5.85248	0.919	genus..Ruminococcusgauvreauiigroup.id.11342_exposure.csv
beta.exposure	Raw	0.263115	0.184537	1.42581	0.184384	9.52955	0.649	genus..Ruminococcusgnavusgroup.id.14376_exposure.csv
beta.exposure	Raw	-0.68158	0.439805	-1.54974	0.165138	9.34376	0.432	genus..Ruminococcustorquesgroup.id.14377_exposure.csv
beta.exposure	Raw	-0.55828	0.292421	-1.90915	0.104831	9.28387	0.397	genus.Actinomyces.id.423_exposure.csv
beta.exposure	Raw	-0.28746	0.286632	-1.00288	0.349318	9.08415	0.436	genus.Adlercreutzia.id.812_exposure.csv
beta.exposure	Raw	-0.02248	0.175313	-0.12824	0.900274	5.658	0.93	genus.Akkermansia.id.4037_exposure.csv
beta.exposure	Raw	0.224837	0.336627	0.667912	0.517958	11.0815	0.585	genus.Alistipes.id.968_exposure.csv
beta.exposure	Raw	0.342534	0.160157	2.13874	0.069764	7.9286	0.533	genus.Allisonella.id.2174_exposure.csv
beta.exposure	Raw	0.0489	0.253308	0.193047	0.856328	8.37617	0.273	genus.Alloprevotella.id.961_exposure.csv
beta.exposure	Raw	-0.03165	0.082254	-0.38482	0.708425	2.24256	0.999	genus.Anaerofilum.id.2053_exposure.csv
beta.exposure	Raw	0.244574	0.299155	0.817551	0.429548	12.0659	0.591	genus.Anaerostipes.id.1991_exposure.csv
beta.exposure	Raw	0.400321	0.184268	2.1725	0.050568	5.10799	0.978	genus.Anaerotruncus.id.2054_exposure.csv
beta.exposure	Raw	0.290952	0.431879	0.673689	0.525596	8.88429	0.392	genus.Bacteroides.id.918_exposure.csv
beta.exposure	Raw	0.359147	0.383145	0.937365	0.368696	21.0464	0.107	genus.Barnesiella.id.944_exposure.csv
beta.exposure	Raw	0.156877	0.238593	0.65751	0.519657	21.4912	0.333	genus.Bifidobacterium.id.436_exposure.csv
beta.exposure	Raw	-0.588	0.306321	-1.91957	0.079	15.7011	0.366	genus.Bilophila.id.3170_exposure.csv
beta.exposure	Raw	-0.49598	0.290485	-1.70742	0.115777	9.61575	0.716	genus.Blautia.id.1992_exposure.csv
beta.exposure	Raw	-0.73905	0.216012	-3.42136	0.011115	3.28491	0.937	genus.Butyricicoccus.id.2055_exposure.csv
beta.exposure	Raw	0.048354	0.348528	0.138739	0.891958	23.5864	0.071	genus.Butyricimonas.id.945_exposure.csv
beta.exposure	Raw	0.201608	0.106875	1.88639	0.080158	10.8394	0.803	genus.Butyrivibrio.id.1993_exposure.csv
beta.exposure	Raw	-0.12715	0.272553	-0.46652	0.653287	14.3707	0.19	genus.CandidatusSoleaferrea.id.11350_exposure.csv
beta.exposure	Raw	-0.42	0.440965	-0.95245	0.411137	15.0653	0.089	genus.Catenibacterium.id.2153_exposure.csv
beta.exposure	Raw	0.272103	0.560985	0.485045	0.642455	16.5077	0.109	genus.ChristensenellaceaeR.7group.id.11283_exposure.csv
beta.exposure	Raw	-0.60608	0.284893	-2.1274	0.077487	6.25955	0.617	genus.Clostridiumsensustricto1.id.1873_exposure.csv
beta.exposure	Raw	0.31432	0.460649	0.682342	0.5122	18.2765	0.092	genus.Collinsella.id.815_exposure.csv
beta.exposure	Raw	-0.09992	0.243228	-0.41082	0.690813	12.9304	0.34	genus.Coprobacter.id.949_exposure.csv
beta.exposure	Raw	-0.26158	0.320761	-0.8155	0.433778	12.6581	0.422	genus.Coprococcus1.id.11301_exposure.csv
beta.exposure	Raw	-0.69539	0.222594	-3.12403	0.014142	5.1141	0.876	genus.Coprococcus2.id.11302_exposure.csv
beta.exposure	Raw	0.097246	0.459313	0.21172	0.836578	21.499	0.074	genus.Coprococcus3.id.11303_exposure.csv
beta.exposure	Raw	-0.13423	0.470204	-0.28547	0.781746	36.4584	0.002	genus.DefluviitaleaceaeUCG011.id.11287_exposure.csv
beta.exposure	Outlier-corrected	-0.48436	0.374683	-1.29272	0.232192	36.4584	0.002	genus.DefluviitaleaceaeUCG011.id.11287_exposure.csv
beta.exposure	Raw	-0.09685	0.293556	-0.32993	0.748258	15.1196	0.244	genus.Desulfovibrio.id.3173_exposure.csv
beta.exposure	Raw	0.316198	0.330009	0.95815	0.360579	15.555	0.231	genus.Dialister.id.2183_exposure.csv
beta.exposure	Raw	0.013445	0.192842	0.069718	0.945792	4.11548	0.963	genus.Dorea.id.1997_exposure.csv
beta.exposure	Raw	0.211424	0.156595	1.35014	0.209944	6.47042	0.822	genus.Eggerthella.id.819_exposure.csv
beta.exposure	Raw	-0.07608	0.170603	-0.44596	0.665127	8.97472	0.704	genus.Eisenbergiella.id.11304_exposure.csv
beta.exposure	Raw	0.516881	0.210536	2.45508	0.057576	3.0717	0.843	genus.Enterorhabdus.id.820_exposure.csv
beta.exposure	Raw	-0.01859	0.178038	-0.10442	0.918222	11.6207	0.816	genus.Erysipelatoclostridium.id.11381_exposure.csv
beta.exposure	Raw	-0.10331	0.263763	-0.39168	0.700462	21.8022	0.26	genus.ErysipelotrichaceaeUCG003.id.11384_exposure.csv
beta.exposure	Raw	0.154018	0.425943	0.361593	0.725999	19.5712	0.072	genus.Escherichia.Shigella.id.3504_exposure.csv
beta.exposure	Raw	-0.28658	0.285793	-1.00276	0.342175	9.91406	0.523	genus.Faecalibacterium.id.2057_exposure.csv
beta.exposure	Raw	-0.01613	0.273876	-0.05891	0.953997	12.3605	0.554	genus.FamilyXIIIAD3011group.id.11293_exposure.csv
beta.exposure	Raw	-0.23407	0.153093	-1.52895	0.170125	1.86818	0.988	genus.FamilyXIIIUCG001.id.11294_exposure.csv
beta.exposure	Raw	-0.07878	0.346561	-0.22732	0.829179	6.22719	0.522	genus.Flavonifractor.id.2059_exposure.csv
beta.exposure	Raw	0.439646	0.243961	1.80212	0.088299	16.5363	0.695	genus.Fusicatenibacter.id.11305_exposure.csv
beta.exposure	Raw	0.012484	0.164258	0.076	0.941082	10.2733	0.496	genus.Gordonibacter.id.821_exposure.csv
beta.exposure	Raw	0.036442	0.206222	0.176712	0.864126	8.51523	0.611	genus.Haemophilus.id.3698_exposure.csv
beta.exposure	Raw	-0.41575	0.151145	-2.75067	0.020455	6.29233	0.885	genus.Holdemanella.id.11393_exposure.csv
beta.exposure	Raw	0.05869	0.209995	0.279483	0.784272	13.4533	0.57	genus.Holdemania.id.2157_exposure.csv
beta.exposure	Raw	0.055769	0.171816	0.324588	0.753818	11.9429	0.371	genus.Howardella.id.2000_exposure.csv
beta.exposure	Raw	-0.04553	0.143878	-0.31643	0.767499	2.03463	0.891	genus.Hungatella.id.11306_exposure.csv
beta.exposure	Raw	0.124252	0.289005	0.429929	0.673791	22.1053	0.163	genus.Intestinibacter.id.11345_exposure.csv
beta.exposure	Raw	0.032817	0.191726	0.171166	0.866381	11.8403	0.805	genus.Intestinimonas.id.2062_exposure.csv
beta.exposure	Raw	0.270215	0.378585	0.713749	0.489033	20.8558	0.136	genus.Lachnoclostridium.id.11308_exposure.csv
beta.exposure	Raw	0.154221	0.260083	0.59297	0.579003	2.08434	0.929	genus.Lachnospira.id.2004_exposure.csv
beta.exposure	Raw	-0.23123	0.33177	-0.69695	0.499116	20.7288	0.137	genus.LachnospiraceaeFCS020group.id.11314_exposure.csv
beta.exposure	Raw	0.155901	0.177034	0.880628	0.404198	5.61101	0.816	genus.LachnospiraceaeNC2004group.id.11316_exposure.csv
beta.exposure	Raw	-0.28941	0.29354	-0.98594	0.340899	23.0056	0.173	genus.LachnospiraceaeNK4A136group.id.11319_exposure.csv
beta.exposure	Raw	-0.13256	0.280336	-0.47286	0.645555	17.6417	0.205	genus.LachnospiraceaeUCG001.id.11321_exposure.csv
beta.exposure	Raw	-0.06242	0.338895	-0.1842	0.856936	17.6657	0.233	genus.LachnospiraceaeUCG004.id.11324_exposure.csv
beta.exposure	Raw	0.30067	0.242591	1.23941	0.240984	18.71	0.16	genus.LachnospiraceaeUCG008.id.11328_exposure.csv
beta.exposure	Raw	0.065476	0.326932	0.200273	0.84572	11.2701	0.446	genus.LachnospiraceaeUCG010.id.11330_exposure.csv
beta.exposure	Raw	0.175585	0.161193	1.08928	0.312103	5.05347	0.798	genus.Lactobacillus.id.1837_exposure.csv
beta.exposure	Raw	0.196253	0.188772	1.03963	0.32891	9.55573	0.485	genus.Lactococcus.id.1851_exposure.csv
beta.exposure	Raw	-0.01029	0.234706	-0.04386	0.965878	7.3069	0.844	genus.Marvinbryantia.id.2005_exposure.csv
beta.exposure	Raw	-0.61469	0.199877	-3.07536	0.027615	5.60825	0.615	genus.Methanobrevibacter.id.123_exposure.csv
beta.exposure	Raw	-0.06723	0.497641	-0.13509	0.896958	13.1133	0.17	genus.Odoribacter.id.952_exposure.csv
beta.exposure	Raw	-0.01778	0.108711	-0.16354	0.87371	4.90534	0.917	genus.Olsenella.id.822_exposure.csv
beta.exposure	Raw	-0.20924	0.156604	-1.33611	0.206298	6.87906	0.925	genus.Oscillibacter.id.2063_exposure.csv
beta.exposure	Raw	0.023727	0.317342	0.074769	0.942235	12.7708	0.271	genus.Oscillospira.id.2064_exposure.csv
beta.exposure	Raw	-0.12103	0.154208	-0.78487	0.450725	9.47235	0.649	genus.Oxalobacter.id.2978_exposure.csv
beta.exposure	Raw	-0.28871	0.471504	-0.61232	0.573425	5.92482	0.455	genus.Parabacteroides.id.954_exposure.csv
beta.exposure	Raw	0.145109	0.216357	0.670692	0.515118	17.7355	0.26	genus.Paraprevotella.id.962_exposure.csv
beta.exposure	Raw	0.004588	0.215298	0.021308	0.983323	13.1532	0.587	genus.Parasutterella.id.2892_exposure.csv
beta.exposure	Raw	-0.32355	0.197122	-1.64139	0.126646	17.9626	0.256	genus.Peptococcus.id.2037_exposure.csv
beta.exposure	Raw	0.083271	0.222558	0.374155	0.718011	5.3316	0.832	genus.Phascolarctobacterium.id.2168_exposure.csv
beta.exposure	Raw	0.106119	0.182015	0.583025	0.572789	15.2106	0.242	genus.Prevotella7.id.11182_exposure.csv
beta.exposure	Raw	-0.06447	0.198229	-0.32523	0.749815	14.276	0.59	genus.Prevotella9.id.11183_exposure.csv
beta.exposure	Raw	-0.0541	0.133448	-0.4054	0.692953	10.3716	0.656	genus.RikenellaceaeRC9gutgroup.id.11191_exposure.csv
beta.exposure	Raw	0.366563	0.209574	1.74909	0.103831	8.90784	0.892	genus.Romboutsia.id.11347_exposure.csv
beta.exposure	Raw	-0.20004	0.367782	-0.54392	0.596458	18.4259	0.203	genus.Roseburia.id.2012_exposure.csv
beta.exposure	Raw	0.395719	0.461403	0.857643	0.411173	21.7162	0.088	genus.Ruminiclostridium5.id.11355_exposure.csv
beta.exposure	Raw	0.317232	0.27392	1.15812	0.267649	14.5828	0.497	genus.Ruminiclostridium6.id.11356_exposure.csv
beta.exposure	Raw	0.485027	0.410898	1.18041	0.27639	9.24837	0.453	genus.Ruminiclostridium9.id.11357_exposure.csv
beta.exposure	Raw	0.055999	0.286415	0.195518	0.84801	15.4028	0.432	genus.RuminococcaceaeNK4A214group.id.11358_exposure.csv
beta.exposure	Raw	-0.16076	0.239984	-0.66987	0.511443	20.647	0.411	genus.RuminococcaceaeUCG002.id.11360_exposure.csv
beta.exposure	Raw	0.38068	0.392764	0.969232	0.353258	24.6505	0.047	genus.RuminococcaceaeUCG003.id.11361_exposure.csv
beta.exposure	Outlier-corrected	0.634166	0.294963	2.14999	0.057066	24.6505	0.047	genus.RuminococcaceaeUCG003.id.11361_exposure.csv
beta.exposure	Raw	-0.06985	0.257267	-0.27149	0.791533	12.2114	0.428	genus.RuminococcaceaeUCG004.id.11362_exposure.csv
beta.exposure	Raw	-0.05243	0.370241	-0.14162	0.889552	31.1082	0.015	genus.RuminococcaceaeUCG005.id.11363_exposure.csv
beta.exposure	Outlier-corrected	0.22478	0.342659	0.655986	0.524212	31.1082	0.015	genus.RuminococcaceaeUCG005.id.11363_exposure.csv
beta.exposure	Raw	0.271444	0.294652	0.921234	0.37669	24.1927	0.058	genus.RuminococcaceaeUCG009.id.11366_exposure.csv
beta.exposure	Raw	-0.48969	0.405091	-1.20883	0.280768	8.70107	0.351	genus.RuminococcaceaeUCG010.id.11367_exposure.csv
beta.exposure	Raw	-0.25879	0.156448	-1.65416	0.14207	6.78728	0.636	genus.RuminococcaceaeUCG011.id.11368_exposure.csv
beta.exposure	Raw	0.397983	0.232385	1.7126	0.117564	6.33241	0.877	genus.RuminococcaceaeUCG013.id.11370_exposure.csv
beta.exposure	Raw	-0.46069	0.190448	-2.41898	0.036124	5.68279	0.93	genus.RuminococcaceaeUCG014.id.11371_exposure.csv
beta.exposure	Raw	0.067566	0.338666	0.199506	0.846301	12.3263	0.371	genus.Ruminococcus1.id.11373_exposure.csv
beta.exposure	Raw	-0.22296	0.189185	-1.17855	0.258219	9.60704	0.873	genus.Ruminococcus2.id.11374_exposure.csv
beta.exposure	Raw	-0.26032	0.21159	-1.23031	0.25353	18.0109	0.101	genus.Sellimonas.id.14369_exposure.csv
beta.exposure	Raw	-0.40154	0.231666	-1.73327	0.158077	2.423	0.835	genus.Senegalimassilia.id.11160_exposure.csv
beta.exposure	Raw	0.402169	0.095087	4.22947	0.008252	0.786736	0.988	genus.Slackia.id.825_exposure.csv
beta.exposure	Raw	-0.23092	0.285268	-0.80949	0.432803	13.0809	0.62	genus.Streptococcus.id.1853_exposure.csv
beta.exposure	Raw	0.034522	0.243611	0.141711	0.890123	7.16196	0.832	genus.Subdoligranulum.id.2070_exposure.csv
beta.exposure	Raw	-0.4965	0.211287	-2.34987	0.038496	7.16524	0.899	genus.Sutterella.id.2896_exposure.csv
beta.exposure	Raw	0.745424	0.387862	1.92188	0.126996	8.72457	0.306	genus.Terrisporobacter.id.11348_exposure.csv
beta.exposure	Raw	0.145666	0.212635	0.685053	0.512667	6.27373	0.774	genus.Turicibacter.id.2162_exposure.csv
beta.exposure	Raw	-0.23384	0.172951	-1.35208	0.201284	12.8409	0.557	genus.Tyzzerella3.id.11335_exposure.csv
beta.exposure	Raw	0.14476	0.482007	0.300327	0.776013	13.9059	0.105	genus.Veillonella.id.2198_exposure.csv
beta.exposure	Raw	-0.10682	0.090157	-1.18483	0.263479	3.88126	0.965	genus.Victivallis.id.2256_exposure.csv
beta.exposure	Raw	-0.46551	0.32834	-1.41778	0.251273	4.76671	0.53	order.Actinomycetales.id.420_exposure.csv
beta.exposure	Raw	-0.47373	0.179336	-2.64159	0.033346	10.0466	0.418	order.Bacillales.id.1674_exposure.csv
beta.exposure	Raw	0.036893	0.40206	0.091759	0.928403	22.1932	0.105	order.Bacteroidales.id.913_exposure.csv
beta.exposure	Raw	-0.003	0.277392	-0.01082	0.991484	29.8085	0.074	order.Bifidobacteriales.id.432_exposure.csv
beta.exposure	Raw	-0.91704	0.35863	-2.55707	0.030835	11.9308	0.405	order.Burkholderiales.id.2874_exposure.csv
beta.exposure	Raw	-0.20553	0.22187	-0.92633	0.374149	5.78618	0.947	order.Clostridiales.id.1863_exposure.csv
beta.exposure	Raw	0.195947	0.288822	0.678436	0.50719	18.9124	0.421	order.Coriobacteriales.id.810_exposure.csv
beta.exposure	Raw	-0.16909	0.25646	-0.65933	0.526194	5.97616	0.858	order.Desulfovibrionales.id.3156_exposure.csv
beta.exposure	Raw	0.359493	0.555295	0.647391	0.541341	15.1347	0.097	order.Enterobacteriales.id.3468_exposure.csv
beta.exposure	Raw	0.096197	0.313791	0.306563	0.76443	12.2895	0.576	order.Erysipelotrichales.id.2148_exposure.csv
beta.exposure	Raw	-0.07147	0.270076	-0.26463	0.797982	14.3982	0.183	order.Gastranaerophilales.id.1591_exposure.csv
beta.exposure	Raw	0.70159	0.255934	2.7413	0.015915	13.3564	0.7	order.Lactobacillales.id.1800_exposure.csv
beta.exposure	Raw	-0.23108	0.160516	-1.43962	0.187932	7.5145	0.64	order.Methanobacteriales.id.120_exposure.csv
beta.exposure	Raw	-0.40022	0.247608	-1.61635	0.131988	15.5145	0.397	order.MollicutesRF9.id.11579_exposure.csv
beta.exposure	Raw	0.121799	0.136952	0.889355	0.391293	9.05382	0.812	order.NB1n.id.3953_exposure.csv
beta.exposure	Raw	0.129474	0.17252	0.750487	0.467422	10.4209	0.732	order.Pasteurellales.id.3688_exposure.csv
beta.exposure	Raw	-0.05299	0.184849	-0.28666	0.778892	11.5415	0.7	order.Rhodospirillales.id.2667_exposure.csv
beta.exposure	Raw	-0.29802	0.337719	-0.88245	0.396407	13.1727	0.434	order.Selenomonadales.id.2165_exposure.csv
beta.exposure	Raw	-0.0219	0.175336	-0.12491	0.902845	5.66045	0.93	order.Verrucomicrobiales.id.4030_exposure.csv
beta.exposure	Raw	-0.00813	0.175652	-0.0463	0.964363	6.20002	0.693	order.Victivallales.id.2254_exposure.csv
beta.exposure	Raw	-0.20599	0.326337	-0.6312	0.537408	22.4546	0.204	phylum.Actinobacteria.id.400_exposure.csv
beta.exposure	Raw	0.225184	0.385245	0.58452	0.573229	12.8824	0.319	phylum.Bacteroidetes.id.905_exposure.csv
beta.exposure	Raw	-0.24843	0.398078	-0.62407	0.552367	21.2269	0.027	phylum.Cyanobacteria.id.1500_exposure.csv
beta.exposure	Outlier-corrected	-0.52102	0.299464	-1.73985	0.132537	21.2269	0.027	phylum.Cyanobacteria.id.1500_exposure.csv
beta.exposure	Raw	-0.12834	0.21278	-0.60317	0.559823	20.6405	0.095	phylum.Euryarchaeota.id.55_exposure.csv
beta.exposure	Raw	0.094386	0.261142	0.361436	0.72358	11.9829	0.7	phylum.Firmicutes.id.1672_exposure.csv
beta.exposure	Raw	-0.05097	0.15959	-0.31935	0.75764	6.46455	0.778	phylum.Lentisphaerae.id.2238_exposure.csv
beta.exposure	Raw	0.147637	0.261962	0.563581	0.584346	9.0829	0.743	phylum.Proteobacteria.id.2375_exposure.csv
beta.exposure	Raw	-0.46912	0.215623	-2.17566	0.052259	8.81574	0.771	phylum.Tenericutes.id.3919_exposure.csv
beta.exposure	Raw	-0.06947	0.253123	-0.27443	0.788838	11.9336	0.557	phylum.Verrucomicrobia.id.3982_exposure.csv

## Sheet: Supplementary Table S5
Supplementary Table S5: Microbial species results obtained from the two groups of Mendelian randomization analysis
Postmenopausal osteoporosis	Osteoclasts
order.Bacillales.id.1674	phylum.Actinobacteria.id.400
order.Burkholderiales.id.2874	class.Clostridia.id.1859
order.Lactobacillales.id.1800	order.Burkholderiales.id.2874
genus..Eubacteriumxylanophilumgroup.id.14375	family.Acidaminococcaceae.id.2166
genus.Allisonella.id.2174	family.Christensenellaceae.id.1866
genus.Butyricicoccus.id.2055	genus..Eubacteriumbrachygroup.id.11296
genus.Coprococcus2.id.11302	genus.Sellimonas.id.14369
genus.Holdemanella.id.11393	genus.Terrisporobacter.id.11348
genus.Methanobrevibacter.id.123

## Sheet: Supplementary Table S6
Supplementary Table S6: Result data table of magma corresponding analysis for four key genes: EPT1; FMNL2; SRBD1, and RGPD6
ID	POS	SNP
85465	2:26568954:26618759	rs9964679
55133	2:45615819:45838434	rs4033856
729540	2:111271379:111336309	rs2613606
114793	2:153191684:153506348	rs1928341

## Sheet: Supplementary Table S7
Supplementary Table S7: Specific eQTL data used for FMNL2
SNP	Chr	BP	A1	A2	Freq	Probe	Probe_Chr	Probe_bp	Gene	Orientation	b	SE	p
rs3811570	2	153484685	A	G	0.464899	ENSG00000157827	2	153349049	ENSG00000157827	N	0.124546	0.00865753	6.35e-47
rs7604573	2	153483257	C	T	0.476923	ENSG00000157827	2	153349049	ENSG00000157827	N	0.123116	0.00864639	5.25e-46
rs6434129	2	153479899	T	C	0.474274	ENSG00000157827	2	153349049	ENSG00000157827	N	0.123304	0.0086674	6.3e-46
rs11883823	2	152994110	C	T	0.110582	ENSG00000157827	2	153349049	ENSG00000157827	N	0.0799957	0.0139147	8.98e-09
rs12693429	2	153504552	A	G	0.427712	ENSG00000157827	2	153349049	ENSG00000157827	N	-0.101126	0.00873965	5.78e-31
rs10185455	2	153488963	G	A	0.245875	ENSG00000157827	2	153349049	ENSG00000157827	N	-0.0925227	0.0100507	3.4e-20
rs1965785	2	153498734	G	A	0.25539	ENSG00000157827	2	153349049	ENSG00000157827	N	-0.0921466	0.00994782	1.99e-20
rs34347895	2	152954985	C	G	0.126557	ENSG00000157827	2	153349049	ENSG00000157827	N	0.0713469	0.0130806	4.91e-08
rs715046	2	153502803	T	C	0.0911922	ENSG00000157827	2	153349049	ENSG00000157827	N	0.144984	0.0150658	6.37e-22
rs77283526	2	153489548	T	C	0.0838626	ENSG00000157827	2	153349049	ENSG00000157827	N	0.150227	0.0156119	6.42e-22
rs3820706	2	152957411	C	T	0.127457	ENSG00000157827	2	153349049	ENSG00000157827	N	0.0718175	0.0129911	3.24e-08
rs6738344	2	153497910	C	T	0.0871134	ENSG00000157827	2	153349049	ENSG00000157827	N	0.145386	0.0153461	2.7e-21
rs17400736	2	153572943	A	G	0.0817228	ENSG00000157827	2	153349049	ENSG00000157827	N	0.148988	0.0158323	4.94e-21
rs78416242	2	153477850	A	G	0.0837171	ENSG00000157827	2	153349049	ENSG00000157827	N	0.146749	0.0156592	7.16e-21
rs10208744	2	153485161	G	A	0.0865102	ENSG00000157827	2	153349049	ENSG00000157827	N	0.143935	0.0154285	1.07e-20
rs17400952	2	153592116	C	G	0.159511	ENSG00000157827	2	153349049	ENSG00000157827	N	-0.0993977	0.0119253	7.75e-17
rs13023779	2	153480797	C	G	0.150087	ENSG00000157827	2	153349049	ENSG00000157827	N	-0.100801	0.0121488	1.07e-16
rs113838111	2	153524167	C	T	0.0684504	ENSG00000157827	2	153349049	ENSG00000157827	N	0.1568	0.0175184	3.54e-19
rs75546407	2	153610953	C	G	0.0766145	ENSG00000157827	2	153349049	ENSG00000157827	N	0.147919	0.0165265	3.54e-19
rs6736003	2	153477260	T	C	0.153676	ENSG00000157827	2	153349049	ENSG00000157827	N	-0.100299	0.01203	7.59e-17
rs3811569	2	153495666	T	G	0.152537	ENSG00000157827	2	153349049	ENSG00000157827	N	-0.102058	0.0120667	2.72e-17
rs34619076	2	153582625	T	C	0.15455	ENSG00000157827	2	153349049	ENSG00000157827	N	-0.0994663	0.0120027	1.16e-16
rs6728189	2	153557883	A	G	0.153745	ENSG00000157827	2	153349049	ENSG00000157827	N	-0.101402	0.0120014	2.93e-17
rs7598878	2	153574266	A	G	0.15377	ENSG00000157827	2	153349049	ENSG00000157827	N	-0.0992323	0.0120014	1.36e-16
rs16831456	2	153478066	G	A	0.153444	ENSG00000157827	2	153349049	ENSG00000157827	N	-0.10108	0.012011	3.91e-17
rs10497113	2	153577786	T	C	0.153707	ENSG00000157827	2	153349049	ENSG00000157827	N	-0.1005	0.0120029	5.62e-17
rs13006652	2	153575962	C	T	0.154318	ENSG00000157827	2	153349049	ENSG00000157827	N	-0.0999053	0.0120096	8.89e-17
rs34775858	2	153561040	A	G	0.155016	ENSG00000157827	2	153349049	ENSG00000157827	N	-0.0996447	0.0119875	9.38e-17
rs1135617	2	153575729	G	T	0.154261	ENSG00000157827	2	153349049	ENSG00000157827	N	-0.0999694	0.0120112	8.58e-17
rs6434172	2	153581737	A	G	0.154356	ENSG00000157827	2	153349049	ENSG00000157827	N	-0.0995276	0.0120084	1.15e-16
rs74195394	2	153480711	G	A	0.153001	ENSG00000157827	2	153349049	ENSG00000157827	N	-0.102268	0.0120522	2.15e-17
rs17328776	2	153556552	A	C	0.154186	ENSG00000157827	2	153349049	ENSG00000157827	N	-0.10121	0.0120134	3.61e-17
rs11674911	2	153556868	G	A	0.153654	ENSG00000157827	2	153349049	ENSG00000157827	N	-0.101692	0.0120315	2.86e-17
rs3811568	2	153495973	G	A	0.153663	ENSG00000157827	2	153349049	ENSG00000157827	N	-0.101782	0.0120302	2.66e-17
rs35894330	2	153487865	T	C	0.153846	ENSG00000157827	2	153349049	ENSG00000157827	N	-0.10261	0.012024	1.42e-17
rs35937874	2	153481295	A	G	0.153675	ENSG00000157827	2	153349049	ENSG00000157827	N	-0.102089	0.0120303	2.14e-17
rs4575677	2	153562670	G	T	0.15496	ENSG00000157827	2	153349049	ENSG00000157827	N	-0.0998796	0.0119892	8.03e-17
rs12989903	2	153555818	C	T	0.15428	ENSG00000157827	2	153349049	ENSG00000157827	N	-0.10113	0.0120104	3.76e-17
rs2304558	2	153468187	T	C	0.0849125	ENSG00000157827	2	153349049	ENSG00000157827	N	0.136891	0.0156251	1.94e-18
rs13003670	2	153549819	T	C	0.154073	ENSG00000157827	2	153349049	ENSG00000157827	N	-0.100633	0.0120173	5.57e-17
rs13022436	2	153541470	C	T	0.154846	ENSG00000157827	2	153349049	ENSG00000157827	N	-0.0998185	0.0119928	8.56e-17
rs12995388	2	153531962	C	T	0.154871	ENSG00000157827	2	153349049	ENSG00000157827	N	-0.099455	0.0119924	1.1e-16
rs72871148	2	153479688	T	C	0.152636	ENSG00000157827	2	153349049	ENSG00000157827	N	-0.10217	0.0120368	2.1e-17
rs13017131	2	153541336	G	A	0.154544	ENSG00000157827	2	153349049	ENSG00000157827	N	-0.0996156	0.0120025	1.04e-16
rs6434128	2	153479857	A	G	0.39747	ENSG00000157827	2	153349049	ENSG00000157827	N	0.0773446	0.00884726	2.29e-18
rs36107565	2	153596588	T	C	0.153781	ENSG00000157827	2	153349049	ENSG00000157827	N	-0.0991455	0.0120281	1.68e-16
rs17400980	2	153597798	C	T	0.156146	ENSG00000157827	2	153349049	ENSG00000157827	N	-0.0960807	0.0120302	1.39e-15
rs71417235	2	153513258	T	C	0.154475	ENSG00000157827	2	153349049	ENSG00000157827	N	-0.0996669	0.0120049	1.02e-16
rs35754252	2	153582399	C	T	0.15541	ENSG00000157827	2	153349049	ENSG00000157827	N	-0.0995421	0.0119766	9.46e-17
rs34199006	2	153582434	A	G	0.155599	ENSG00000157827	2	153349049	ENSG00000157827	N	-0.0992002	0.0119706	1.16e-16
rs66849546	2	153507651	A	G	0.154273	ENSG00000157827	2	153349049	ENSG00000157827	N	-0.100798	0.0120112	4.78e-17
rs12999331	2	153514610	C	T	0.154022	ENSG00000157827	2	153349049	ENSG00000157827	N	-0.100486	0.0120189	6.24e-17
rs2083097	2	153525286	C	G	0.15455	ENSG00000157827	2	153349049	ENSG00000157827	N	-0.100325	0.0120023	6.34e-17
rs66492085	2	153480409	T	C	0.153437	ENSG00000157827	2	153349049	ENSG00000157827	N	-0.101851	0.0120374	2.65e-17
rs71417232	2	153484248	A	C	0.154248	ENSG00000157827	2	153349049	ENSG00000157827	N	-0.101769	0.0120116	2.4e-17
rs13014141	2	153561909	T	C	0.154337	ENSG00000157827	2	153349049	ENSG00000157827	N	-0.101775	0.0120082	2.34e-17
rs12475871	2	153516831	C	T	0.154135	ENSG00000157827	2	153349049	ENSG00000157827	N	-0.101753	0.0120151	2.48e-17
rs77007326	2	153470461	C	A	0.0875158	ENSG00000157827	2	153349049	ENSG00000157827	N	0.134417	0.0154481	3.28e-18
rs17400456	2	153513857	C	T	0.154362	ENSG00000157827	2	153349049	ENSG00000157827	N	-0.100435	0.0120083	6.07e-17
rs35002744	2	153543881	G	T	0.153896	ENSG00000157827	2	153349049	ENSG00000157827	N	-0.0983096	0.0121409	5.61e-16
rs36122595	2	153545280	T	A	0.154431	ENSG00000157827	2	153349049	ENSG00000157827	N	-0.101099	0.0120056	3.73e-17
rs10931271	2	153609865	G	C	0.15295	ENSG00000157827	2	153349049	ENSG00000157827	N	-0.0992537	0.0120547	1.82e-16
rs7591590	2	153609090	T	C	0.153037	ENSG00000157827	2	153349049	ENSG00000157827	N	-0.0992512	0.0120527	1.8e-16
rs35421285	2	153596552	G	A	0.154026	ENSG00000157827	2	153349049	ENSG00000157827	N	-0.0989226	0.0120203	1.88e-16
rs11676069	2	153606718	T	C	0.153258	ENSG00000157827	2	153349049	ENSG00000157827	N	-0.0995608	0.0120449	1.39e-16
rs10931263	2	153591378	G	C	0.153724	ENSG00000157827	2	153349049	ENSG00000157827	N	-0.0990908	0.01203	1.77e-16
rs79853733	2	153604396	G	T	0.153215	ENSG00000157827	2	153349049	ENSG00000157827	N	-0.0991692	0.0120465	1.84e-16
rs2346551	2	153587370	C	T	0.153845	ENSG00000157827	2	153349049	ENSG00000157827	N	-0.0986463	0.0120256	2.34e-16
rs79615205	2	153604365	A	G	0.153384	ENSG00000157827	2	153349049	ENSG00000157827	N	-0.0991001	0.012041	1.87e-16
rs17400938	2	153591928	C	T	0.153724	ENSG00000157827	2	153349049	ENSG00000157827	N	-0.0987464	0.0120299	2.24e-16
rs34454505	2	153613122	G	A	0.153113	ENSG00000157827	2	153349049	ENSG00000157827	N	-0.10077	0.0120494	6.11e-17
rs13023975	2	153471200	C	T	0.157748	ENSG00000157827	2	153349049	ENSG00000157827	N	-0.0981084	0.0119782	2.6e-16
rs16831440	2	153470115	G	T	0.157344	ENSG00000157827	2	153349049	ENSG00000157827	N	-0.09621	0.011964	8.87e-16
rs1370499	2	153478642	T	C	0.154346	ENSG00000157827	2	153349049	ENSG00000157827	N	-0.099797	0.0119827	8.19e-17
rs11901227	2	153618169	T	C	0.152902	ENSG00000157827	2	153349049	ENSG00000157827	N	-0.096898	0.0122105	2.09e-15
rs10803964	2	153202571	C	T	0.11975	ENSG00000157827	2	153349049	ENSG00000157827	N	0.0916637	0.0137617	2.72e-11
rs10931279	2	153619295	A	G	0.152244	ENSG00000157827	2	153349049	ENSG00000157827	N	-0.0859642	0.0122355	2.13e-12
rs10178618	2	153486765	G	A	0.370565	ENSG00000157827	2	153349049	ENSG00000157827	N	-0.0749694	0.00896377	6.08e-17
rs4146903	2	153485865	C	A	0.370984	ENSG00000157827	2	153349049	ENSG00000157827	N	-0.0749167	0.00896175	6.29e-17
rs34469468	2	153472177	T	C	0.155921	ENSG00000157827	2	153349049	ENSG00000157827	N	-0.0996097	0.0119597	8.17e-17
rs72871191	2	153518514	G	A	0.376236	ENSG00000157827	2	153349049	ENSG00000157827	N	0.074313	0.00895597	1.06e-16
rs4664601	2	153534527	A	G	0.380586	ENSG00000157827	2	153349049	ENSG00000157827	N	0.0735406	0.00891682	1.62e-16
rs2346543	2	153555289	G	C	0.376595	ENSG00000157827	2	153349049	ENSG00000157827	N	0.0737989	0.00895443	1.7e-16
rs9789505	2	153511027	C	T	0.377748	ENSG00000157827	2	153349049	ENSG00000157827	N	0.0732968	0.00892993	2.25e-16
rs2346540	2	153543729	G	C	0.376122	ENSG00000157827	2	153349049	ENSG00000157827	N	0.0736207	0.00897113	2.28e-16
rs4580346	2	153566640	T	C	0.375236	ENSG00000157827	2	153349049	ENSG00000157827	N	0.073525	0.00896165	2.32e-16
rs72872607	2	153532655	T	C	0.376066	ENSG00000157827	2	153349049	ENSG00000157827	N	0.0733173	0.00895708	2.71e-16
rs6744923	2	153545639	C	T	0.377936	ENSG00000157827	2	153349049	ENSG00000157827	N	0.0730074	0.00892903	2.92e-16
rs3762503	2	153522963	C	T	0.377391	ENSG00000157827	2	153349049	ENSG00000157827	N	0.0726601	0.00893157	4.11e-16
rs7576847	2	153501448	G	A	0.395403	ENSG00000157827	2	153349049	ENSG00000157827	N	0.0718329	0.00885602	5.01e-16
rs17400645	2	153551726	A	C	0.377438	ENSG00000157827	2	153349049	ENSG00000157827	N	0.0724312	0.00893176	5.09e-16
rs9789521	2	153506994	C	A	0.395858	ENSG00000157827	2	153349049	ENSG00000157827	N	0.0709	0.00885365	1.17e-15
rs3845678	2	153481045	A	G	0.351911	ENSG00000157827	2	153349049	ENSG00000157827	N	-0.0730274	0.00917476	1.73e-15
rs4664609	2	153588354	G	A	0.373514	ENSG00000157827	2	153349049	ENSG00000157827	N	0.0710118	0.00897022	2.44e-15
rs113813784	2	153089180	T	C	0.0142877	ENSG00000157827	2	153349049	ENSG00000157827	N	0.393491	0.049756	2.61e-15
rs17329202	2	153629879	A	G	0.471134	ENSG00000157827	2	153349049	ENSG00000157827	N	0.0672688	0.00867492	8.88e-15
rs10203197	2	153191655	T	G	0.0138283	ENSG00000157827	2	153349049	ENSG00000157827	N	0.402003	0.0519558	1.01e-14
rs11677855	2	153625704	G	A	0.468708	ENSG00000157827	2	153349049	ENSG00000157827	N	0.06713	0.00869605	1.17e-14
rs4664610	2	153592115	T	C	0.374836	ENSG00000157827	2	153349049	ENSG00000157827	N	0.0689757	0.00894487	1.25e-14
rs35986019	2	153522546	A	G	0.0802257	ENSG00000157827	2	153349049	ENSG00000157827	N	-0.0975954	0.0159809	1.02e-09
rs11693628	2	153624784	A	G	0.466498	ENSG00000157827	2	153349049	ENSG00000157827	N	0.066826	0.00869881	1.56e-14
rs4664099	2	153189121	A	G	0.0137164	ENSG00000157827	2	153349049	ENSG00000157827	N	0.400642	0.0521642	1.59e-14
rs9288076	2	153081533	C	A	0.0142254	ENSG00000157827	2	153349049	ENSG00000157827	N	0.389925	0.0508284	1.7e-14
rs4605323	2	153162496	T	C	0.0141665	ENSG00000157827	2	153349049	ENSG00000157827	N	0.391251	0.0510879	1.88e-14
rs77487794	2	153091306	G	C	0.0142254	ENSG00000157827	2	153349049	ENSG00000157827	N	0.387905	0.0508288	2.32e-14
rs74753469	2	153063135	A	C	0.0145165	ENSG00000157827	2	153349049	ENSG00000157827	N	0.383813	0.0503243	2.41e-14
rs10181910	2	153059264	G	T	0.0144801	ENSG00000157827	2	153349049	ENSG00000157827	N	0.384288	0.0503865	2.41e-14
rs6726207	2	153115879	T	G	0.0143003	ENSG00000157827	2	153349049	ENSG00000157827	N	0.386553	0.0507021	2.46e-14
rs78316842	2	153093155	T	A	0.0142254	ENSG00000157827	2	153349049	ENSG00000157827	N	0.386706	0.0508288	2.78e-14
rs13420003	2	153094592	G	C	0.0142254	ENSG00000157827	2	153349049	ENSG00000157827	N	0.386706	0.0508288	2.78e-14
rs7604840	2	153134538	T	G	0.0142639	ENSG00000157827	2	153349049	ENSG00000157827	N	0.38582	0.0507658	2.96e-14
rs35406869	2	153049916	C	G	0.0145529	ENSG00000157827	2	153349049	ENSG00000157827	N	0.381919	0.050263	3e-14
rs13403239	2	153467097	G	A	0.48516	ENSG00000157827	2	153349049	ENSG00000157827	N	0.0661455	0.00871827	3.27e-14
rs10188437	2	153104359	A	G	0.0141901	ENSG00000157827	2	153349049	ENSG00000157827	N	0.385355	0.0508947	3.69e-14
rs111836755	2	153068399	T	C	0.0138646	ENSG00000157827	2	153349049	ENSG00000157827	N	0.388846	0.0514837	4.26e-14
rs9288079	2	153114088	A	G	0.0141901	ENSG00000157827	2	153349049	ENSG00000157827	N	0.38429	0.0508953	4.33e-14
rs13394982	2	153149940	A	G	0.0136926	ENSG00000157827	2	153349049	ENSG00000157827	N	0.391823	0.0519591	4.66e-14
rs35014759	2	153539433	A	G	0.079301	ENSG00000157827	2	153349049	ENSG00000157827	N	-0.0955833	0.016066	2.69e-09
rs12693278	2	153041137	A	G	0.0147783	ENSG00000157827	2	153349049	ENSG00000157827	N	0.388479	0.0517062	5.77e-14
rs6760070	2	153087061	G	C	0.014522	ENSG00000157827	2	153349049	ENSG00000157827	N	0.382562	0.0510328	6.56e-14
rs12994825	2	153578707	A	G	0.0796029	ENSG00000157827	2	153349049	ENSG00000157827	N	-0.0946134	0.0160383	3.65e-09
rs10186507	2	153181131	T	C	0.0131049	ENSG00000157827	2	153349049	ENSG00000157827	N	0.397192	0.0530934	7.38e-14
rs11684386	2	153793606	G	A	0.164373	ENSG00000157827	2	153349049	ENSG00000157827	N	-0.0757948	0.011787	1.27e-10
rs76317614	2	153604615	C	T	0.374106	ENSG00000157827	2	153349049	ENSG00000157827	N	0.0668797	0.0090047	1.11e-13
rs73002837	2	153106753	T	A	0.0145584	ENSG00000157827	2	153349049	ENSG00000157827	N	0.377915	0.0509718	1.22e-13
rs6433928	2	153110731	A	T	0.0145584	ENSG00000157827	2	153349049	ENSG00000157827	N	0.377915	0.0509718	1.22e-13
rs12478681	2	153482128	A	G	0.113965	ENSG00000157827	2	153349049	ENSG00000157827	N	-0.100678	0.0136272	1.49e-13
rs972541	2	153791428	G	A	0.163647	ENSG00000157827	2	153349049	ENSG00000157827	N	-0.075557	0.0117085	1.1e-10
rs6722815	2	153115431	A	G	0.0146707	ENSG00000157827	2	153349049	ENSG00000157827	N	0.374515	0.0507804	1.64e-13
rs10171232	2	153126694	T	A	0.0146343	ENSG00000157827	2	153349049	ENSG00000157827	N	0.374962	0.0508436	1.65e-13
rs7607862	2	153134805	T	G	0.0146343	ENSG00000157827	2	153349049	ENSG00000157827	N	0.374962	0.0508436	1.65e-13
rs6730158	2	153789409	G	A	0.164459	ENSG00000157827	2	153349049	ENSG00000157827	N	-0.0759801	0.0117098	8.66e-11
rs11694512	2	153491760	A	G	0.114219	ENSG00000157827	2	153349049	ENSG00000157827	N	-0.100181	0.0136441	2.1e-13
rs12990935	2	153470922	C	G	0.116061	ENSG00000157827	2	153349049	ENSG00000157827	N	-0.0999455	0.0136344	2.29e-13
rs1524045	2	153790316	G	A	0.165289	ENSG00000157827	2	153349049	ENSG00000157827	N	-0.0750516	0.011687	1.35e-10
rs6718764	2	153794214	T	G	0.164736	ENSG00000157827	2	153349049	ENSG00000157827	N	-0.0752629	0.0117771	1.65e-10
rs77919310	2	153054940	G	A	0.0148068	ENSG00000157827	2	153349049	ENSG00000157827	N	0.373642	0.051309	3.28e-13
rs56191709	2	153475840	T	C	0.281344	ENSG00000157827	2	153349049	ENSG00000157827	N	-0.0695872	0.00965417	5.68e-13
rs76489218	2	153574150	A	G	0.0794076	ENSG00000157827	2	153349049	ENSG00000157827	N	0.127291	0.0176748	5.94e-13
rs17400436	2	153511976	G	A	0.182037	ENSG00000157827	2	153349049	ENSG00000157827	N	-0.0818242	0.0114098	7.42e-13
rs1986744	2	153586957	T	C	0.101136	ENSG00000157827	2	153349049	ENSG00000157827	N	0.0793167	0.0144003	3.63e-08
rs66825965	2	153669433	T	C	0.180698	ENSG00000157827	2	153349049	ENSG00000157827	N	-0.0805443	0.0112807	9.33e-13
rs6742139	2	153037167	T	C	0.0151086	ENSG00000157827	2	153349049	ENSG00000157827	N	0.375761	0.0527769	1.08e-12
rs13413144	2	153475253	T	A	0.275034	ENSG00000157827	2	153349049	ENSG00000157827	N	-0.0691364	0.00972108	1.14e-12
rs13390828	2	152955805	G	T	0.0186368	ENSG00000157827	2	153349049	ENSG00000157827	N	0.227668	0.0367527	5.84e-10
rs7590270	2	153033511	G	A	0.0151086	ENSG00000157827	2	153349049	ENSG00000157827	N	0.374258	0.0527778	1.33e-12
rs1123151	2	153639481	G	T	0.181167	ENSG00000157827	2	153349049	ENSG00000157827	N	-0.0796086	0.0112441	1.44e-12
rs1984932	2	153639390	A	G	0.181871	ENSG00000157827	2	153349049	ENSG00000157827	N	-0.0796444	0.0112511	1.45e-12
rs62179623	2	153486703	A	G	0.262296	ENSG00000157827	2	153349049	ENSG00000157827	N	-0.0697824	0.00986659	1.52e-12
rs4664599	2	153492765	C	T	0.280066	ENSG00000157827	2	153349049	ENSG00000157827	N	-0.068114	0.00966595	1.83e-12
rs9989874	2	153483281	C	A	0.280913	ENSG00000157827	2	153349049	ENSG00000157827	N	-0.0678974	0.00965658	2.05e-12
rs1123152	2	153639477	G	A	0.181852	ENSG00000157827	2	153349049	ENSG00000157827	N	-0.078894	0.0112519	2.36e-12
rs13427289	2	153481366	A	G	0.260778	ENSG00000157827	2	153349049	ENSG00000157827	N	-0.06927	0.00988583	2.43e-12
rs13390486	2	152948320	A	G	0.018477	ENSG00000157827	2	153349049	ENSG00000157827	N	0.202559	0.0358397	1.59e-08
rs67822341	2	153674483	T	C	0.179658	ENSG00000157827	2	153349049	ENSG00000157827	N	-0.0791053	0.0113059	2.62e-12
rs13408535	2	152966710	C	A	0.0173588	ENSG00000157827	2	153349049	ENSG00000157827	N	0.21465	0.0369551	6.31e-09
rs10497116	2	153607110	T	G	0.101007	ENSG00000157827	2	153349049	ENSG00000157827	N	0.0805286	0.0143775	2.13e-08
rs34720920	2	153642470	A	G	0.181444	ENSG00000157827	2	153349049	ENSG00000157827	N	-0.0783013	0.0112622	3.59e-12
rs13013751	2	153634584	C	T	0.179534	ENSG00000157827	2	153349049	ENSG00000157827	N	-0.0785918	0.0113098	3.68e-12
rs13005543	2	153661341	G	C	0.176325	ENSG00000157827	2	153349049	ENSG00000157827	N	-0.0788705	0.0113899	4.37e-12
rs10432431	2	153648741	C	T	0.181475	ENSG00000157827	2	153349049	ENSG00000157827	N	-0.0779653	0.0112614	4.42e-12
rs13002507	2	153628175	C	T	0.180632	ENSG00000157827	2	153349049	ENSG00000157827	N	-0.078168	0.0113018	4.63e-12
rs6719381	2	153788748	T	C	0.215887	ENSG00000157827	2	153349049	ENSG00000157827	N	-0.0627152	0.0105941	3.22e-09
rs11689419	2	153467816	A	G	0.115138	ENSG00000157827	2	153349049	ENSG00000157827	N	-0.0831058	0.0136872	1.26e-09
rs13031934	2	153649606	G	T	0.180909	ENSG00000157827	2	153349049	ENSG00000157827	N	-0.0776595	0.0112749	5.67e-12
rs10432430	2	153648659	T	C	0.181777	ENSG00000157827	2	153349049	ENSG00000157827	N	-0.0774307	0.0112541	5.98e-12
rs59069112	2	153469557	C	T	0.158352	ENSG00000157827	2	153349049	ENSG00000157827	N	0.0820639	0.0119376	6.23e-12
rs13417781	2	153473492	A	G	0.16016	ENSG00000157827	2	153349049	ENSG00000157827	N	0.076742	0.0118378	9e-11
rs34043301	2	153613324	T	C	0.10063	ENSG00000157827	2	153349049	ENSG00000157827	N	0.0800744	0.0144325	2.89e-08
rs4664120	2	153501258	C	T	0.278661	ENSG00000157827	2	153349049	ENSG00000157827	N	-0.0664934	0.00968134	6.5e-12
rs11692707	2	153649490	C	A	0.180221	ENSG00000157827	2	153349049	ENSG00000157827	N	-0.0773877	0.0112675	6.5e-12
rs140027408	2	152943674	T	C	0.0194354	ENSG00000157827	2	153349049	ENSG00000157827	N	0.200449	0.0349641	9.87e-09
rs13416727	2	152948293	A	C	0.0193169	ENSG00000157827	2	153349049	ENSG00000157827	N	0.200631	0.0350668	1.06e-08
rs13415898	2	152953580	A	C	0.0192945	ENSG00000157827	2	153349049	ENSG00000157827	N	0.207413	0.0350858	3.39e-09
rs66839581	2	153469039	T	C	0.119349	ENSG00000157827	2	153349049	ENSG00000157827	N	-0.0864189	0.0134433	1.29e-10
rs13408915	2	152967079	C	A	0.0195529	ENSG00000157827	2	153349049	ENSG00000157827	N	0.203461	0.0348595	5.33e-09
rs1437677	2	153528136	G	A	0.280875	ENSG00000157827	2	153349049	ENSG00000157827	N	-0.0651219	0.0096577	1.55e-11
rs149257534	2	153516370	C	G	0.279858	ENSG00000157827	2	153349049	ENSG00000157827	N	-0.0651212	0.00966877	1.64e-11
rs1916808	2	153786358	G	A	0.174103	ENSG00000157827	2	153349049	ENSG00000157827	N	-0.0681308	0.0115218	3.36e-09
rs13035127	2	153740617	T	C	0.169529	ENSG00000157827	2	153349049	ENSG00000157827	N	-0.074977	0.0115435	8.29e-11
rs10169433	2	153541606	T	C	0.280208	ENSG00000157827	2	153349049	ENSG00000157827	N	-0.0645533	0.00966541	2.41e-11
rs1036525	2	153530937	G	A	0.106081	ENSG00000157827	2	153349049	ENSG00000157827	N	0.0827575	0.0140984	4.36e-09
rs17328643	2	153529785	G	T	0.1065	ENSG00000157827	2	153349049	ENSG00000157827	N	0.0830638	0.0140738	3.59e-09
rs62179597	2	153472736	G	C	0.253417	ENSG00000157827	2	153349049	ENSG00000157827	N	-0.067306	0.0101066	2.75e-11
rs2346197	2	153187573	A	G	0.0139646	ENSG00000157827	2	153349049	ENSG00000157827	N	0.332715	0.0499647	2.76e-11
rs11692152	2	153721508	A	G	0.169435	ENSG00000157827	2	153349049	ENSG00000157827	N	-0.0742933	0.011547	1.24e-10
rs16831902	2	153733371	G	A	0.169473	ENSG00000157827	2	153349049	ENSG00000157827	N	-0.0749727	0.0115456	8.38e-11
rs74583451	2	153572262	G	T	0.280074	ENSG00000157827	2	153349049	ENSG00000157827	N	-0.0643548	0.00966665	2.79e-11
rs13012521	2	153559644	T	A	0.106028	ENSG00000157827	2	153349049	ENSG00000157827	N	0.0823758	0.0141021	5.18e-09
rs13032631	2	153753427	C	G	0.171284	ENSG00000157827	2	153349049	ENSG00000157827	N	-0.0739767	0.0115214	1.36e-10
rs17400610	2	153545129	G	A	0.106043	ENSG00000157827	2	153349049	ENSG00000157827	N	0.0829732	0.0141005	3.99e-09
rs34893915	2	153731763	G	C	0.172575	ENSG00000157827	2	153349049	ENSG00000157827	N	-0.0754291	0.0114875	5.16e-11
rs62179636	2	153564631	C	T	0.280177	ENSG00000157827	2	153349049	ENSG00000157827	N	-0.0641331	0.00966529	3.24e-11
rs34121167	2	153564906	T	C	0.106081	ENSG00000157827	2	153349049	ENSG00000157827	N	0.0817071	0.0140986	6.82e-09
rs34326233	2	153770846	C	T	0.171164	ENSG00000157827	2	153349049	ENSG00000157827	N	-0.0714145	0.0115003	5.31e-10
rs4456652	2	153757506	G	A	0.171555	ENSG00000157827	2	153349049	ENSG00000157827	N	-0.0734489	0.0115145	1.78e-10
rs13027809	2	153746852	G	C	0.170227	ENSG00000157827	2	153349049	ENSG00000157827	N	-0.0753764	0.0115495	6.74e-11
rs4664608	2	153583488	T	C	0.282207	ENSG00000157827	2	153349049	ENSG00000157827	N	-0.0638607	0.00964429	3.55e-11
rs35299281	2	153733471	G	A	0.170077	ENSG00000157827	2	153349049	ENSG00000157827	N	-0.0751384	0.0115544	7.87e-11
rs34419942	2	153508885	G	C	0.106198	ENSG00000157827	2	153349049	ENSG00000157827	N	0.0818898	0.0140922	6.21e-09
rs13021349	2	153540888	C	T	0.106209	ENSG00000157827	2	153349049	ENSG00000157827	N	0.0839082	0.0140602	2.4e-09
rs6742020	2	153037066	T	C	0.0144078	ENSG00000157827	2	153349049	ENSG00000157827	N	0.328067	0.0497932	4.44e-11
rs35536929	2	153697456	T	C	0.170228	ENSG00000157827	2	153349049	ENSG00000157827	N	-0.0742921	0.0115515	1.26e-10
rs13035031	2	153747827	T	C	0.170076	ENSG00000157827	2	153349049	ENSG00000157827	N	-0.0754214	0.0115535	6.67e-11
rs13382779	2	153151622	A	G	0.014041	ENSG00000157827	2	153349049	ENSG00000157827	N	0.32346	0.049188	4.83e-11
rs12999934	2	153697862	G	T	0.170247	ENSG00000157827	2	153349049	ENSG00000157827	N	-0.0742404	0.0115513	1.3e-10
rs16831896	2	153730053	G	A	0.169976	ENSG00000157827	2	153349049	ENSG00000157827	N	-0.0749881	0.0115573	8.68e-11
rs13419134	2	153614359	C	G	0.279611	ENSG00000157827	2	153349049	ENSG00000157827	N	-0.063877	0.00973378	5.29e-11
rs10178613	2	153614722	T	C	0.279473	ENSG00000157827	2	153349049	ENSG00000157827	N	-0.0638577	0.00973589	5.42e-11
rs62179635	2	153562051	C	A	0.254256	ENSG00000157827	2	153349049	ENSG00000157827	N	-0.0653665	0.00996836	5.48e-11
rs13003360	2	153786255	A	G	0.171637	ENSG00000157827	2	153349049	ENSG00000157827	N	-0.0698464	0.011514	1.31e-09
rs2450	2	153584421	G	T	0.281573	ENSG00000157827	2	153349049	ENSG00000157827	N	-0.0632132	0.00965087	5.75e-11
rs6433967	2	153176862	T	C	0.0132553	ENSG00000157827	2	153349049	ENSG00000157827	N	0.29483	0.0450604	6.03e-11
rs12990814	2	153761995	C	T	0.171643	ENSG00000157827	2	153349049	ENSG00000157827	N	-0.0741027	0.0115116	1.22e-10
rs16831852	2	153718375	C	G	0.170152	ENSG00000157827	2	153349049	ENSG00000157827	N	-0.0745311	0.0115524	1.11e-10
rs56246057	2	153441024	G	A	0.188666	ENSG00000157827	2	153349049	ENSG00000157827	N	-0.0724859	0.0110964	6.47e-11
rs34830184	2	153720715	G	T	0.170209	ENSG00000157827	2	153349049	ENSG00000157827	N	-0.0742433	0.0115507	1.3e-10
rs12052694	2	153466566	G	A	0.15626	ENSG00000157827	2	153349049	ENSG00000157827	N	0.0782267	0.0120035	7.17e-11
rs9677146	2	153636076	T	C	0.184867	ENSG00000157827	2	153349049	ENSG00000157827	N	-0.0728557	0.0111821	7.25e-11
rs17400596	2	153542073	G	T	0.137458	ENSG00000157827	2	153349049	ENSG00000157827	N	0.0821092	0.0126077	7.39e-11
rs9677873	2	153636472	G	A	0.184905	ENSG00000157827	2	153349049	ENSG00000157827	N	-0.0726055	0.0111814	8.39e-11
rs4664617	2	153684458	G	A	0.172254	ENSG00000157827	2	153349049	ENSG00000157827	N	-0.0745584	0.0114964	8.85e-11
rs13000289	2	153655276	G	C	0.237563	ENSG00000157827	2	153349049	ENSG00000157827	N	-0.0604445	0.0102006	3.11e-09
rs10193713	2	153591263	G	A	0.281926	ENSG00000157827	2	153349049	ENSG00000157827	N	-0.0623248	0.0096478	1.05e-10
rs10211410	2	153786181	C	T	0.217853	ENSG00000157827	2	153349049	ENSG00000157827	N	0.0687439	0.0106507	1.09e-10
rs6434115	2	153462347	G	A	0.337329	ENSG00000157827	2	153349049	ENSG00000157827	N	0.0593313	0.00921866	1.23e-10
rs34386038	2	153796787	T	C	0.192688	ENSG00000157827	2	153349049	ENSG00000157827	N	-0.0683493	0.0115016	2.81e-09
rs34821546	2	153653343	G	A	0.237589	ENSG00000157827	2	153349049	ENSG00000157827	N	-0.0593775	0.0101785	5.42e-09
rs75106043	2	153468560	A	G	0.026664	ENSG00000157827	2	153349049	ENSG00000157827	N	0.17588	0.0274838	1.56e-10
rs6434203	2	153657990	T	C	0.236781	ENSG00000157827	2	153349049	ENSG00000157827	N	-0.0605902	0.0101901	2.75e-09
rs7575441	2	153469232	T	C	0.123801	ENSG00000157827	2	153349049	ENSG00000157827	N	-0.0838031	0.0134766	5.02e-10
rs6743008	2	153859150	A	G	0.408667	ENSG00000157827	2	153349049	ENSG00000157827	N	0.056122	0.00883116	2.08e-10
rs13004342	2	153661501	A	G	0.237343	ENSG00000157827	2	153349049	ENSG00000157827	N	-0.0619506	0.010205	1.27e-09
rs71417239	2	153652393	G	T	0.242258	ENSG00000157827	2	153349049	ENSG00000157827	N	-0.0606554	0.0101976	2.71e-09
rs7591868	2	153469198	C	T	0.12388	ENSG00000157827	2	153349049	ENSG00000157827	N	-0.083873	0.0134731	4.81e-10
rs17400806	2	153580483	G	A	0.136703	ENSG00000157827	2	153349049	ENSG00000157827	N	0.0792511	0.0126381	3.59e-10
rs13013816	2	153850952	G	T	0.41097	ENSG00000157827	2	153349049	ENSG00000157827	N	0.0551593	0.00880408	3.72e-10
rs1347395	2	153872845	A	G	0.423278	ENSG00000157827	2	153349049	ENSG00000157827	N	0.0547944	0.00876738	4.11e-10
rs10931421	2	153849030	G	A	0.408422	ENSG00000157827	2	153349049	ENSG00000157827	N	0.0551925	0.00883193	4.13e-10
rs1946678	2	153879218	G	A	0.423498	ENSG00000157827	2	153349049	ENSG00000157827	N	0.0547743	0.00876697	4.16e-10
rs10931432	2	153872331	A	G	0.423165	ENSG00000157827	2	153349049	ENSG00000157827	N	0.0547412	0.00876757	4.28e-10
rs1946679	2	153879403	A	G	0.42137	ENSG00000157827	2	153349049	ENSG00000157827	N	0.0548784	0.00879207	4.33e-10
rs2060451	2	153873735	C	T	0.421265	ENSG00000157827	2	153349049	ENSG00000157827	N	0.0547964	0.0087919	4.59e-10
rs1560963	2	153850078	T	C	0.409173	ENSG00000157827	2	153349049	ENSG00000157827	N	0.0548825	0.0088298	5.11e-10
rs11680898	2	153878642	T	A	0.421076	ENSG00000157827	2	153349049	ENSG00000157827	N	0.0546461	0.00879232	5.13e-10
rs11681395	2	153858654	C	T	0.407916	ENSG00000157827	2	153349049	ENSG00000157827	N	0.0548192	0.00883355	5.44e-10
rs6718584	2	153263496	A	G	0.0283585	ENSG00000157827	2	153349049	ENSG00000157827	N	0.167967	0.0270931	5.66e-10
rs6434314	2	153848566	C	T	0.411061	ENSG00000157827	2	153349049	ENSG00000157827	N	0.0545774	0.00880394	5.68e-10
rs1897160	2	153847053	G	A	0.411139	ENSG00000157827	2	153349049	ENSG00000157827	N	0.0545687	0.00880367	5.7e-10
rs1835420	2	153847917	C	T	0.411061	ENSG00000157827	2	153349049	ENSG00000157827	N	0.054566	0.00880409	5.73e-10
rs6707033	2	153249105	T	G	0.0277755	ENSG00000157827	2	153349049	ENSG00000157827	N	0.171271	0.0276529	5.88e-10
rs28816809	2	153145685	T	C	0.0135789	ENSG00000157827	2	153349049	ENSG00000157827	N	0.264226	0.0426611	5.88e-10
rs11688788	2	153844398	C	G	0.409425	ENSG00000157827	2	153349049	ENSG00000157827	N	0.0546531	0.00882868	6e-10
rs1835421	2	153846572	A	G	0.408979	ENSG00000157827	2	153349049	ENSG00000157827	N	0.054624	0.00882998	6.16e-10
rs2118376	2	153464021	G	A	0.23543	ENSG00000157827	2	153349049	ENSG00000157827	N	-0.0607113	0.0103918	5.15e-09
rs13006960	2	153870683	A	G	0.421788	ENSG00000157827	2	153349049	ENSG00000157827	N	0.0543407	0.00879071	6.35e-10
rs28563161	2	153441639	C	A	0.210017	ENSG00000157827	2	153349049	ENSG00000157827	N	-0.0657069	0.0106353	6.48e-10
rs10048775	2	153479712	A	C	0.261012	ENSG00000157827	2	153349049	ENSG00000157827	N	-0.0614384	0.0108922	1.69e-08
rs12989121	2	153870570	A	G	0.423871	ENSG00000157827	2	153349049	ENSG00000157827	N	0.0542063	0.00878575	6.84e-10
rs7592631	2	153839907	C	T	0.410479	ENSG00000157827	2	153349049	ENSG00000157827	N	0.0543771	0.00882545	7.21e-10
rs1897162	2	153841716	A	T	0.408459	ENSG00000157827	2	153349049	ENSG00000157827	N	0.0543936	0.00883213	7.34e-10
rs7592753	2	153840012	C	T	0.409202	ENSG00000157827	2	153349049	ENSG00000157827	N	0.054296	0.00882949	7.78e-10
rs2060034	2	153838006	C	T	0.408674	ENSG00000157827	2	153349049	ENSG00000157827	N	0.0543033	0.00883096	7.79e-10
rs6718081	2	153263124	A	G	0.0281356	ENSG00000157827	2	153349049	ENSG00000157827	N	0.167115	0.027197	8.02e-10
rs6434003	2	153250877	C	T	0.0278789	ENSG00000157827	2	153349049	ENSG00000157827	N	0.169386	0.0276035	8.44e-10
rs1897161	2	153841822	G	C	0.409244	ENSG00000157827	2	153349049	ENSG00000157827	N	0.0541743	0.00882892	8.46e-10
rs1836530	2	153850737	A	C	0.41067	ENSG00000157827	2	153349049	ENSG00000157827	N	0.0541369	0.00882572	8.57e-10
rs4664636	2	153841318	C	A	0.411712	ENSG00000157827	2	153349049	ENSG00000157827	N	0.0539925	0.00880245	8.58e-10
rs1347396	2	153872560	C	A	0.424362	ENSG00000157827	2	153349049	ENSG00000157827	N	0.054398	0.00887	8.63e-10
rs11900098	2	153858341	G	A	0.423026	ENSG00000157827	2	153349049	ENSG00000157827	N	0.0545012	0.00889991	9.14e-10
rs111795140	2	153558361	A	G	0.0297255	ENSG00000157827	2	153349049	ENSG00000157827	N	0.163179	0.0266492	9.17e-10
rs6751151	2	153203143	G	A	0.0285011	ENSG00000157827	2	153349049	ENSG00000157827	N	0.166855	0.0273202	1.01e-09
rs6740909	2	153252721	C	T	0.0277134	ENSG00000157827	2	153349049	ENSG00000157827	N	0.168616	0.0276837	1.12e-09
rs72864563	2	153784192	T	A	0.121609	ENSG00000157827	2	153349049	ENSG00000157827	N	0.0810219	0.0133268	1.2e-09
rs113344539	2	153222179	G	A	0.0276112	ENSG00000157827	2	153349049	ENSG00000157827	N	0.168596	0.0277341	1.21e-09
rs2346199	2	153256031	C	A	0.0279203	ENSG00000157827	2	153349049	ENSG00000157827	N	0.16692	0.0275847	1.44e-09
rs17400191	2	153463568	C	T	0.233809	ENSG00000157827	2	153349049	ENSG00000157827	N	-0.0619723	0.0102985	1.77e-09
rs17328224	2	153456903	C	G	0.232808	ENSG00000157827	2	153349049	ENSG00000157827	N	-0.0630336	0.0104388	1.56e-09
rs13382410	2	153222270	C	G	0.0275078	ENSG00000157827	2	153349049	ENSG00000157827	N	0.167444	0.0277851	1.68e-09
rs13398440	2	153273993	T	C	0.0284609	ENSG00000157827	2	153349049	ENSG00000157827	N	0.162853	0.0270475	1.73e-09
rs11681444	2	153858702	C	G	0.408848	ENSG00000157827	2	153349049	ENSG00000157827	N	0.0536716	0.00891674	1.75e-09
rs1975239	2	153850150	G	A	0.406496	ENSG00000157827	2	153349049	ENSG00000157827	N	0.0534886	0.00889048	1.78e-09
rs78451547	2	153270460	G	C	0.0293319	ENSG00000157827	2	153349049	ENSG00000157827	N	0.160337	0.0266544	1.79e-09
rs17328272	2	153463582	G	C	0.24054	ENSG00000157827	2	153349049	ENSG00000157827	N	-0.0615602	0.0105062	4.65e-09
rs76381704	2	153227203	A	G	0.0272998	ENSG00000157827	2	153349049	ENSG00000157827	N	0.167004	0.0278879	2.12e-09
rs10171204	2	153224016	A	G	0.0273412	ENSG00000157827	2	153349049	ENSG00000157827	N	0.166828	0.0278669	2.14e-09
rs10179391	2	153234917	G	A	0.0274859	ENSG00000157827	2	153349049	ENSG00000157827	N	0.16634	0.0277956	2.17e-09
rs76208382	2	153206536	C	G	0.0275687	ENSG00000157827	2	153349049	ENSG00000157827	N	0.165925	0.0277551	2.26e-09
rs10195727	2	153224206	G	C	0.0272998	ENSG00000157827	2	153349049	ENSG00000157827	N	0.166681	0.0278871	2.27e-09
rs13016723	2	153636209	G	A	0.0754043	ENSG00000157827	2	153349049	ENSG00000157827	N	-0.0952278	0.016547	8.66e-09
rs75288263	2	153214337	G	A	0.0280662	ENSG00000157827	2	153349049	ENSG00000157827	N	0.164353	0.0275151	2.33e-09
rs6733002	2	153200867	T	A	0.0283266	ENSG00000157827	2	153349049	ENSG00000157827	N	0.163925	0.0274682	2.4e-09
rs12468789	2	153405684	G	A	0.192219	ENSG00000157827	2	153349049	ENSG00000157827	N	-0.0657333	0.0110184	2.43e-09
rs111965456	2	153207666	T	G	0.0275687	ENSG00000157827	2	153349049	ENSG00000157827	N	0.165482	0.0277551	2.49e-09
rs35776654	2	153468107	T	C	0.141697	ENSG00000157827	2	153349049	ENSG00000157827	N	0.0745341	0.0125267	2.68e-09
rs28524736	2	153224948	A	G	0.0274262	ENSG00000157827	2	153349049	ENSG00000157827	N	0.165534	0.0278264	2.7e-09
rs1560441	2	153849708	A	G	0.40938	ENSG00000157827	2	153349049	ENSG00000157827	N	0.0529748	0.00891532	2.82e-09
rs13008832	2	153845053	G	T	0.401593	ENSG00000157827	2	153349049	ENSG00000157827	N	0.0523454	0.00883706	3.15e-09
rs12468606	2	153404991	C	T	0.191301	ENSG00000157827	2	153349049	ENSG00000157827	N	-0.0653728	0.011039	3.18e-09
rs10182993	2	153214934	T	C	0.025877	ENSG00000157827	2	153349049	ENSG00000157827	N	0.168593	0.0286265	3.88e-09
rs56075792	2	153778520	T	C	0.12366	ENSG00000157827	2	153349049	ENSG00000157827	N	0.0773623	0.0131887	4.47e-09
rs1435021	2	153843191	T	C	0.41167	ENSG00000157827	2	153349049	ENSG00000157827	N	0.0520824	0.00888778	4.63e-09
rs12476261	2	153423120	C	A	0.206545	ENSG00000157827	2	153349049	ENSG00000157827	N	-0.062702	0.0107242	5.01e-09
rs10931054	2	153202276	A	G	0.0284306	ENSG00000157827	2	153349049	ENSG00000157827	N	0.160235	0.0274207	5.11e-09
rs6434017	2	153260693	T	C	0.0278605	ENSG00000157827	2	153349049	ENSG00000157827	N	0.161338	0.027615	5.15e-09
rs13401202	2	153205069	C	T	0.027155	ENSG00000157827	2	153349049	ENSG00000157827	N	0.163332	0.0279611	5.18e-09
rs78920348	2	153234239	T	C	0.0273879	ENSG00000157827	2	153349049	ENSG00000157827	N	0.157101	0.0270723	6.51e-09
rs74852871	2	153234435	T	C	0.0273879	ENSG00000157827	2	153349049	ENSG00000157827	N	0.156971	0.0270733	6.71e-09
rs76719918	2	153492611	C	T	0.139218	ENSG00000157827	2	153349049	ENSG00000157827	N	0.0749574	0.0129756	7.61e-09
rs10169730	2	153875595	C	T	0.308342	ENSG00000157827	2	153349049	ENSG00000157827	N	0.0546185	0.00946168	7.81e-09
rs13006671	2	153427885	T	C	0.241535	ENSG00000157827	2	153349049	ENSG00000157827	N	0.0562475	0.0101442	2.94e-08
rs13425532	2	153217269	C	T	0.0275687	ENSG00000157827	2	153349049	ENSG00000157827	N	0.159814	0.027757	8.53e-09
rs6434306	2	153843285	A	G	0.236198	ENSG00000157827	2	153349049	ENSG00000157827	N	0.058523	0.0101996	9.59e-09
rs6724909	2	153421718	A	G	0.202544	ENSG00000157827	2	153349049	ENSG00000157827	N	-0.0617125	0.0107791	1.03e-08
rs13420173	2	153806471	T	A	0.149517	ENSG00000157827	2	153349049	ENSG00000157827	N	0.0693317	0.0121754	1.24e-08
rs12471988	2	153422674	T	C	0.203725	ENSG00000157827	2	153349049	ENSG00000157827	N	-0.0607713	0.0107793	1.72e-08
rs1435022	2	153843128	T	G	0.237307	ENSG00000157827	2	153349049	ENSG00000157827	N	0.0573708	0.0101833	1.76e-08
rs13408985	2	153192427	T	C	0.0143642	ENSG00000157827	2	153349049	ENSG00000157827	N	0.247689	0.0440069	1.82e-08
rs10931420	2	153842490	G	C	0.23796	ENSG00000157827	2	153349049	ENSG00000157827	N	0.0573175	0.0101959	1.89e-08
rs6434307	2	153843702	G	C	0.235692	ENSG00000157827	2	153349049	ENSG00000157827	N	0.0574901	0.0102306	1.92e-08
rs6713864	2	153657968	G	A	0.177873	ENSG00000157827	2	153349049	ENSG00000157827	N	0.0636524	0.011358	2.09e-08
rs13389876	2	153789018	C	A	0.126217	ENSG00000157827	2	153349049	ENSG00000157827	N	0.0728792	0.0130458	2.32e-08
rs12995185	2	153833710	A	G	0.227028	ENSG00000157827	2	153349049	ENSG00000157827	N	0.0574106	0.010342	2.84e-08
rs734541	2	153445309	A	G	0.240696	ENSG00000157827	2	153349049	ENSG00000157827	N	0.0565937	0.0101974	2.86e-08
rs10153728	2	153665239	A	G	0.178586	ENSG00000157827	2	153349049	ENSG00000157827	N	0.0627966	0.0113655	3.29e-08
rs13383394	2	153662523	T	A	0.178029	ENSG00000157827	2	153349049	ENSG00000157827	N	0.0626882	0.0113792	3.61e-08
rs34627727	2	153501149	G	A	0.0271574	ENSG00000157827	2	153349049	ENSG00000157827	N	-0.15632	0.0284084	3.74e-08
rs17399537	2	153374122	A	C	0.27844	ENSG00000157827	2	153349049	ENSG00000157827	N	-0.0531291	0.00966545	3.87e-08
rs893330	2	153460315	T	C	0.0876652	ENSG00000157827	2	153349049	ENSG00000157827	N	0.0845306	0.0154665	4.62e-08

## Sheet: Supplementary Table S8
Supplementary Table S8: Specific eQTL data used for SRBD1
SNP	Chr	BP	A1	A2	Freq	Probe	Probe_Chr	Probe_bp	Gene	Orientation	b	SE	p
rs3770295	2	45784573	A	C	0.480946	ENSG00000068784	2	45727561	ENSG00000068784	N	-0.375254	0.00766621	0
rs7558188	2	45775021	T	G	0.48134	ENSG00000068784	2	45727561	ENSG00000068784	N	-0.375177	0.0076662	0
rs28886634	2	45777396	T	C	0.481472	ENSG00000068784	2	45727561	ENSG00000068784	N	-0.375014	0.00766625	0
rs17394527	2	45773511	A	G	0.479333	ENSG00000068784	2	45727561	ENSG00000068784	N	-0.374963	0.00768191	0
rs7558185	2	45775006	T	C	0.48009	ENSG00000068784	2	45727561	ENSG00000068784	N	-0.374694	0.00768158	0
rs6734588	2	45781771	T	G	0.481548	ENSG00000068784	2	45727561	ENSG00000068784	N	-0.373718	0.0076682	0
rs66854896	2	45771974	C	G	0.480219	ENSG00000068784	2	45727561	ENSG00000068784	N	-0.374189	0.00768276	0
rs2082877	2	45769357	T	C	0.479503	ENSG00000068784	2	45727561	ENSG00000068784	N	-0.374043	0.00768322	0
rs10439468	2	45781247	T	C	0.480165	ENSG00000068784	2	45727561	ENSG00000068784	N	-0.373992	0.00768261	0
rs17394541	2	45776199	A	G	0.47995	ENSG00000068784	2	45727561	ENSG00000068784	N	-0.373344	0.00766979	0
rs2082876	2	45769170	C	A	0.479653	ENSG00000068784	2	45727561	ENSG00000068784	N	-0.373887	0.00768348	0
rs10207298	2	45768206	C	G	0.480239	ENSG00000068784	2	45727561	ENSG00000068784	N	-0.373779	0.00768314	0
rs3770294	2	45784551	A	G	0.481864	ENSG00000068784	2	45727561	ENSG00000068784	N	-0.3737	0.007682	0
rs3821063	2	45784416	G	A	0.478372	ENSG00000068784	2	45727561	ENSG00000068784	N	-0.373694	0.0076843	0
rs6723457	2	45782774	C	T	0.482863	ENSG00000068784	2	45727561	ENSG00000068784	N	-0.373408	0.00768198	0
rs3770297	2	45784850	A	G	0.482128	ENSG00000068784	2	45727561	ENSG00000068784	N	-0.373365	0.00768235	0
rs3770296	2	45784844	C	T	0.482279	ENSG00000068784	2	45727561	ENSG00000068784	N	-0.373319	0.00768234	0
rs58761012	2	45784163	G	A	0.479071	ENSG00000068784	2	45727561	ENSG00000068784	N	-0.373188	0.00768459	0
rs6719388	2	45781492	G	T	0.478655	ENSG00000068784	2	45727561	ENSG00000068784	N	-0.372694	0.00768576	0
rs4525744	2	45772725	G	A	0.479182	ENSG00000068784	2	45727561	ENSG00000068784	N	-0.372553	0.00768585	0
rs62128585	2	45772161	T	C	0.476822	ENSG00000068784	2	45727561	ENSG00000068784	N	-0.372239	0.00768805	0
rs3816107	2	45780962	C	G	0.478089	ENSG00000068784	2	45727561	ENSG00000068784	N	-0.3715	0.007688	0
rs13425739	2	45803035	C	G	0.480218	ENSG00000068784	2	45727561	ENSG00000068784	N	-0.371208	0.00768746	0
rs11896947	2	45771436	A	G	0.479294	ENSG00000068784	2	45727561	ENSG00000068784	N	-0.370942	0.00768837	0
rs3770292	2	45770732	G	A	0.477526	ENSG00000068784	2	45727561	ENSG00000068784	N	-0.369819	0.00767688	0
rs56352438	2	45764617	A	C	0.477731	ENSG00000068784	2	45727561	ENSG00000068784	N	-0.370276	0.00769001	0
rs3770268	2	45693839	T	A	0.478032	ENSG00000068784	2	45727561	ENSG00000068784	N	-0.364511	0.00769863	0
rs2276657	2	45773816	C	G	0.501336	ENSG00000068784	2	45727561	ENSG00000068784	N	-0.354648	0.00778788	0
rs2113408	2	45576105	A	G	0.461949	ENSG00000068784	2	45727561	ENSG00000068784	N	0.338489	0.00775233	0
rs6544830	2	45782098	C	G	0.357132	ENSG00000068784	2	45727561	ENSG00000068784	N	-0.343123	0.00807826	0
rs6726227	2	45758625	C	T	0.356133	ENSG00000068784	2	45727561	ENSG00000068784	N	-0.341951	0.00807048	0
rs1865686	2	45764996	C	G	0.355533	ENSG00000068784	2	45727561	ENSG00000068784	N	-0.34247	0.00808757	0
rs755652	2	45769971	T	C	0.356646	ENSG00000068784	2	45727561	ENSG00000068784	N	-0.341331	0.00806844	0
rs4542897	2	45750745	A	C	0.357905	ENSG00000068784	2	45727561	ENSG00000068784	N	-0.34098	0.00806224	0
rs11125017	2	45681165	C	T	0.356666	ENSG00000068784	2	45727561	ENSG00000068784	N	-0.338576	0.00808759	0
rs11689571	2	45577243	A	G	0.502411	ENSG00000068784	2	45727561	ENSG00000068784	N	0.323702	0.00774152	0
rs7592031	2	45780099	G	A	0.439194	ENSG00000068784	2	45727561	ENSG00000068784	N	0.32538	0.00779291	0
rs3770251	2	45668670	T	C	0.356039	ENSG00000068784	2	45727561	ENSG00000068784	N	-0.335865	0.00807994	0
rs2344658	2	45764419	C	T	0.358036	ENSG00000068784	2	45727561	ENSG00000068784	N	-0.338154	0.00815696	0
rs6708810	2	45774050	A	G	0.440869	ENSG00000068784	2	45727561	ENSG00000068784	N	0.322774	0.00780741	0
rs4425122	2	45749523	T	C	0.43779	ENSG00000068784	2	45727561	ENSG00000068784	N	0.322559	0.00781406	0
rs6710581	2	45779218	A	C	0.440078	ENSG00000068784	2	45727561	ENSG00000068784	N	0.322311	0.00780946	0
rs17322603	2	45777093	C	A	0.440496	ENSG00000068784	2	45727561	ENSG00000068784	N	0.322164	0.0078087	0
rs10427374	2	45783245	C	T	0.440496	ENSG00000068784	2	45727561	ENSG00000068784	N	0.321912	0.00780903	0
rs17322715	2	45783348	A	G	0.440494	ENSG00000068784	2	45727561	ENSG00000068784	N	0.321834	0.00780926	0
rs62128583	2	45768118	T	G	0.439286	ENSG00000068784	2	45727561	ENSG00000068784	N	0.321878	0.00781162	0
rs755653	2	45770126	G	C	0.439588	ENSG00000068784	2	45727561	ENSG00000068784	N	0.321783	0.00781114	0
rs67687878	2	45754242	T	C	0.438531	ENSG00000068784	2	45727561	ENSG00000068784	N	0.321851	0.0078132	0
rs2344659	2	45785427	C	G	0.440458	ENSG00000068784	2	45727561	ENSG00000068784	N	0.321594	0.00780952	0
rs17322785	2	45790156	G	T	0.440501	ENSG00000068784	2	45727561	ENSG00000068784	N	0.321429	0.00781039	0
rs67622780	2	45766730	A	G	0.43831	ENSG00000068784	2	45727561	ENSG00000068784	N	0.320388	0.00780124	0
rs62128603	2	45792004	A	G	0.43586	ENSG00000068784	2	45727561	ENSG00000068784	N	0.319805	0.00782197	0
rs17322412	2	45744627	C	G	0.424128	ENSG00000068784	2	45727561	ENSG00000068784	N	0.31729	0.00785248	0
rs17394520	2	45773394	C	T	0.442061	ENSG00000068784	2	45727561	ENSG00000068784	N	0.318125	0.00787474	0
rs17394457	2	45762988	A	G	0.421904	ENSG00000068784	2	45727561	ENSG00000068784	N	0.316118	0.00785964	0
rs62128610	2	45833026	C	G	0.436687	ENSG00000068784	2	45727561	ENSG00000068784	N	0.315688	0.00788912	0
rs17322405	2	45743124	T	C	0.42372	ENSG00000068784	2	45727561	ENSG00000068784	N	0.314231	0.00785792	0
rs55943449	2	45834929	A	G	0.457213	ENSG00000068784	2	45727561	ENSG00000068784	N	0.311312	0.00779452	0
rs57072359	2	45701390	A	G	0.426563	ENSG00000068784	2	45727561	ENSG00000068784	N	0.312652	0.00785223	0
rs3213788	2	45647043	G	C	0.424982	ENSG00000068784	2	45727561	ENSG00000068784	N	0.312231	0.00784245	0
rs56073859	2	45636236	A	G	0.426773	ENSG00000068784	2	45727561	ENSG00000068784	N	0.312369	0.00785195	0
rs17321867	2	45635411	T	G	0.426315	ENSG00000068784	2	45727561	ENSG00000068784	N	0.312064	0.00785371	0
rs56234861	2	45825569	T	C	0.438663	ENSG00000068784	2	45727561	ENSG00000068784	N	0.310805	0.00782807	0
rs17322167	2	45698128	C	T	0.425635	ENSG00000068784	2	45727561	ENSG00000068784	N	0.311864	0.00785566	0
rs61298700	2	45637429	C	T	0.427148	ENSG00000068784	2	45727561	ENSG00000068784	N	0.31122	0.00785259	0
rs17322083	2	45681948	C	A	0.428164	ENSG00000068784	2	45727561	ENSG00000068784	N	0.311079	0.00785129	0
rs6715978	2	45650138	T	C	0.423626	ENSG00000068784	2	45727561	ENSG00000068784	N	0.311127	0.00786207	0
rs62127147	2	45685746	T	C	0.422971	ENSG00000068784	2	45727561	ENSG00000068784	N	0.31104	0.00786363	0
rs17393934	2	45672140	C	T	0.42484	ENSG00000068784	2	45727561	ENSG00000068784	N	0.310817	0.00785911	0
rs62127105	2	45660503	T	A	0.426377	ENSG00000068784	2	45727561	ENSG00000068784	N	0.310526	0.00785524	0
rs17322111	2	45690826	C	T	0.425055	ENSG00000068784	2	45727561	ENSG00000068784	N	0.310519	0.00785943	0
rs714041	2	45664045	A	C	0.425201	ENSG00000068784	2	45727561	ENSG00000068784	N	0.310914	0.00792195	0
rs7606006	2	45586721	C	G	0.424673	ENSG00000068784	2	45727561	ENSG00000068784	N	0.307608	0.00786341	0
rs17394081	2	45692947	T	C	0.427223	ENSG00000068784	2	45727561	ENSG00000068784	N	0.306651	0.00785897	0
rs3770285	2	45760182	G	T	0.479674	ENSG00000068784	2	45727561	ENSG00000068784	N	0.302293	0.00778238	0
rs11687860	2	45725652	T	C	0.30655	ENSG00000068784	2	45727561	ENSG00000068784	N	-0.326958	0.00841794	0
rs17322370	2	45739045	A	C	0.450693	ENSG00000068784	2	45727561	ENSG00000068784	N	0.302775	0.00780063	0
rs17322265	2	45719992	T	C	0.435691	ENSG00000068784	2	45727561	ENSG00000068784	N	0.302796	0.00782925	0
rs68090579	2	45798366	T	G	0.393936	ENSG00000068784	2	45727561	ENSG00000068784	N	0.30951	0.00802686	0
rs970769	2	45721735	G	A	0.444614	ENSG00000068784	2	45727561	ENSG00000068784	N	0.301349	0.00782798	0
rs9967899	2	45735239	C	T	0.44684	ENSG00000068784	2	45727561	ENSG00000068784	N	0.300608	0.007825	0
rs58179490	2	45731805	C	A	0.441779	ENSG00000068784	2	45727561	ENSG00000068784	N	0.300746	0.00783109	0
rs62127152	2	45719587	C	G	0.439946	ENSG00000068784	2	45727561	ENSG00000068784	N	0.300922	0.00783671	0
rs72794725	2	45798375	T	G	0.396136	ENSG00000068784	2	45727561	ENSG00000068784	N	0.308493	0.00803491	0
rs61527610	2	45783651	A	G	0.480162	ENSG00000068784	2	45727561	ENSG00000068784	N	0.301102	0.00784679	0
rs57807650	2	45731807	A	C	0.443647	ENSG00000068784	2	45727561	ENSG00000068784	N	0.300858	0.00784169	0
rs3770277	2	45734327	C	T	0.445686	ENSG00000068784	2	45727561	ENSG00000068784	N	0.299486	0.00782854	0
rs2117853	2	45777772	T	A	0.464367	ENSG00000068784	2	45727561	ENSG00000068784	N	0.296168	0.00780398	0
rs1477246	2	45741428	A	G	0.437072	ENSG00000068784	2	45727561	ENSG00000068784	N	0.294671	0.0078366	0
rs12622611	2	45658543	T	C	0.345141	ENSG00000068784	2	45727561	ENSG00000068784	N	-0.309167	0.00823244	0
rs17393522	2	45607280	G	T	0.469334	ENSG00000068784	2	45727561	ENSG00000068784	N	0.287367	0.00779457	1.53e-297
rs2216505	2	45594410	C	A	0.465275	ENSG00000068784	2	45727561	ENSG00000068784	N	0.287402	0.00779886	2.74e-297
rs56058719	2	45750390	T	C	0.437922	ENSG00000068784	2	45727561	ENSG00000068784	N	0.30936	0.00841829	1.23e-295
rs12233211	2	45829503	C	T	0.309399	ENSG00000068784	2	45727561	ENSG00000068784	N	-0.309033	0.00841794	4.84e-295
rs1014454	2	45618973	C	T	0.478579	ENSG00000068784	2	45727561	ENSG00000068784	N	0.283048	0.00779171	6.11e-289
rs6544841	2	45843670	A	C	0.26431	ENSG00000068784	2	45727561	ENSG00000068784	N	-0.31799	0.00883004	5.37e-284
rs3862999	2	45575800	T	A	0.393874	ENSG00000068784	2	45727561	ENSG00000068784	N	0.282206	0.00798895	2.47e-273
rs3911086	2	45575726	T	C	0.388478	ENSG00000068784	2	45727561	ENSG00000068784	N	0.282324	0.00799452	3.49e-273
rs6731971	2	45835398	G	A	0.381506	ENSG00000068784	2	45727561	ENSG00000068784	N	-0.279656	0.00802565	5.02e-266
rs6717619	2	45571350	T	C	0.399182	ENSG00000068784	2	45727561	ENSG00000068784	N	0.266218	0.00803017	5.26e-241
rs3770266	2	45688221	A	G	0.452347	ENSG00000068784	2	45727561	ENSG00000068784	N	-0.255237	0.00785149	8.19e-232
rs55987298	2	45817382	T	C	0.19862	ENSG00000068784	2	45727561	ENSG00000068784	N	0.319724	0.00986344	1.69e-230
rs3770267	2	45690315	C	T	0.457166	ENSG00000068784	2	45727561	ENSG00000068784	N	-0.25381	0.00784656	1.54e-229
rs3770261	2	45677070	T	C	0.45244	ENSG00000068784	2	45727561	ENSG00000068784	N	-0.250865	0.00785715	1.08e-223
rs58158297	2	45836156	A	G	0.196644	ENSG00000068784	2	45727561	ENSG00000068784	N	0.31362	0.00985641	3.55e-222
rs58402651	2	45836287	T	C	0.196663	ENSG00000068784	2	45727561	ENSG00000068784	N	0.313532	0.00985613	4.57e-222
rs7600738	2	45840693	C	G	0.203748	ENSG00000068784	2	45727561	ENSG00000068784	N	0.306715	0.00972907	3.87e-218
rs3770279	2	45739580	C	G	0.41962	ENSG00000068784	2	45727561	ENSG00000068784	N	-0.247896	0.00794288	7.84e-214
rs728327	2	45775995	T	C	0.352738	ENSG00000068784	2	45727561	ENSG00000068784	N	-0.254436	0.00818998	6.79e-212
rs35610308	2	45809299	G	A	0.211713	ENSG00000068784	2	45727561	ENSG00000068784	N	0.297019	0.00964876	4.41e-208
rs41484445	2	45755669	G	A	0.247275	ENSG00000068784	2	45727561	ENSG00000068784	N	-0.303074	0.00989257	4e-206
rs7576649	2	45816569	G	A	0.214441	ENSG00000068784	2	45727561	ENSG00000068784	N	0.29279	0.00958792	8.31e-205
rs6544836	2	45815991	G	A	0.214441	ENSG00000068784	2	45727561	ENSG00000068784	N	0.292342	0.00958836	3.61e-204
rs7565332	2	45820730	G	C	0.214436	ENSG00000068784	2	45727561	ENSG00000068784	N	0.291726	0.00960682	1.52e-202
rs11680858	2	45719504	T	C	0.288954	ENSG00000068784	2	45727561	ENSG00000068784	N	-0.26196	0.00863967	6.14e-202
rs17394025	2	45681403	T	C	0.41048	ENSG00000068784	2	45727561	ENSG00000068784	N	-0.240407	0.00796252	2.98e-200
rs10209296	2	45844714	A	G	0.182173	ENSG00000068784	2	45727561	ENSG00000068784	N	0.306473	0.0101652	1.1e-199
rs13397169	2	45810223	C	T	0.207918	ENSG00000068784	2	45727561	ENSG00000068784	N	0.292901	0.00971919	1.62e-199
rs13393864	2	45848537	T	G	0.182069	ENSG00000068784	2	45727561	ENSG00000068784	N	0.303952	0.0101706	3.06e-196
rs13025564	2	45655720	A	C	0.415336	ENSG00000068784	2	45727561	ENSG00000068784	N	-0.235718	0.00796727	2.28e-192
rs6718425	2	45756638	A	G	0.250282	ENSG00000068784	2	45727561	ENSG00000068784	N	-0.266746	0.00904783	4.93e-191
rs10181674	2	45820163	A	G	0.205351	ENSG00000068784	2	45727561	ENSG00000068784	N	0.287874	0.00976877	7.23e-191
rs6718453	2	45756787	G	C	0.250283	ENSG00000068784	2	45727561	ENSG00000068784	N	-0.266945	0.00906396	1.21e-190
rs3821061	2	45755869	A	G	0.253435	ENSG00000068784	2	45727561	ENSG00000068784	N	-0.265601	0.00902692	2.77e-190
rs6544827	2	45767127	T	C	0.248301	ENSG00000068784	2	45727561	ENSG00000068784	N	-0.266913	0.00908932	1.51e-189
rs4953237	2	45758948	C	G	0.248188	ENSG00000068784	2	45727561	ENSG00000068784	N	-0.266724	0.00909034	3.07e-189
rs10490345	2	45763738	C	G	0.249339	ENSG00000068784	2	45727561	ENSG00000068784	N	-0.2663	0.00907601	3.1e-189
rs3821059	2	45755555	C	G	0.252114	ENSG00000068784	2	45727561	ENSG00000068784	N	-0.263602	0.00904454	9.69e-187
rs3821060	2	45755773	A	T	0.252359	ENSG00000068784	2	45727561	ENSG00000068784	N	-0.263313	0.00904181	1.91e-186
rs748573	2	45770394	G	C	0.250217	ENSG00000068784	2	45727561	ENSG00000068784	N	-0.263996	0.00906765	2.39e-186
rs6544826	2	45766958	A	G	0.245385	ENSG00000068784	2	45727561	ENSG00000068784	N	-0.265326	0.0091275	8.88e-186
rs12989201	2	45752202	A	G	0.251623	ENSG00000068784	2	45727561	ENSG00000068784	N	-0.262921	0.00905117	1.62e-185
rs7564887	2	45755186	A	G	0.251019	ENSG00000068784	2	45727561	ENSG00000068784	N	-0.261657	0.00906003	2.1e-183
rs10427402	2	45744392	T	G	0.246712	ENSG00000068784	2	45727561	ENSG00000068784	N	-0.262199	0.00909653	1.07e-182
rs4952765	2	45759068	T	G	0.248942	ENSG00000068784	2	45727561	ENSG00000068784	N	-0.262868	0.00915843	3.57e-181
rs3755080	2	45715648	T	C	0.395205	ENSG00000068784	2	45727561	ENSG00000068784	N	-0.230066	0.00802204	6.91e-181
rs35527363	2	45727084	T	C	0.395655	ENSG00000068784	2	45727561	ENSG00000068784	N	-0.228975	0.00803663	1.5e-178
rs7591686	2	45755668	G	A	0.247462	ENSG00000068784	2	45727561	ENSG00000068784	N	-0.259399	0.00912011	6.03e-178
rs12998864	2	45829286	C	A	0.245255	ENSG00000068784	2	45727561	ENSG00000068784	N	-0.258924	0.00911797	2.2e-177
rs10460504	2	45575110	C	T	0.360489	ENSG00000068784	2	45727561	ENSG00000068784	N	-0.229377	0.00818816	1.12e-172
rs7581815	2	45629700	A	G	0.244053	ENSG00000068784	2	45727561	ENSG00000068784	N	-0.254012	0.00913787	4.62e-170
rs3755071	2	45629629	G	A	0.244263	ENSG00000068784	2	45727561	ENSG00000068784	N	-0.253816	0.00915194	2.75e-169
rs3770272	2	45714555	A	C	0.391747	ENSG00000068784	2	45727561	ENSG00000068784	N	-0.222771	0.00804123	6.32e-169
rs3770287	2	45760353	G	C	0.126298	ENSG00000068784	2	45727561	ENSG00000068784	N	-0.323449	0.0118416	2.84e-164
rs7574673	2	45652303	C	T	0.273932	ENSG00000068784	2	45727561	ENSG00000068784	N	-0.239357	0.0088217	4.05e-162
rs7573948	2	45597367	A	G	0.238434	ENSG00000068784	2	45727561	ENSG00000068784	N	-0.249878	0.00921608	6.86e-162
rs13014204	2	45736651	T	C	0.126076	ENSG00000068784	2	45727561	ENSG00000068784	N	-0.320879	0.0118531	2.14e-161
rs3770291	2	45765130	A	G	0.125217	ENSG00000068784	2	45727561	ENSG00000068784	N	-0.321162	0.011888	9.69e-161
rs3821056	2	45680052	G	A	0.274307	ENSG00000068784	2	45727561	ENSG00000068784	N	-0.238045	0.0088187	1.78e-160
rs35086917	2	45734629	C	G	0.12718	ENSG00000068784	2	45727561	ENSG00000068784	N	-0.318574	0.0118103	2.97e-160
rs12999455	2	45764510	A	C	0.12516	ENSG00000068784	2	45727561	ENSG00000068784	N	-0.320678	0.0118908	3.45e-160
rs3755081	2	45778459	T	C	0.125634	ENSG00000068784	2	45727561	ENSG00000068784	N	-0.318044	0.0118518	1.26e-158
rs36021436	2	45775604	G	A	0.125538	ENSG00000068784	2	45727561	ENSG00000068784	N	-0.315853	0.0118792	9.17e-156
rs34982491	2	45790285	C	T	0.127255	ENSG00000068784	2	45727561	ENSG00000068784	N	-0.313199	0.0117898	1.71e-155
rs7578429	2	45683374	C	G	0.235286	ENSG00000068784	2	45727561	ENSG00000068784	N	-0.246505	0.00927984	1.79e-155
rs35115371	2	45803219	G	A	0.125901	ENSG00000068784	2	45727561	ENSG00000068784	N	-0.314877	0.0118659	3.71e-155
rs10184525	2	45817604	C	T	0.257494	ENSG00000068784	2	45727561	ENSG00000068784	N	0.239967	0.00904977	6.27e-155
rs13015575	2	45707061	C	G	0.124599	ENSG00000068784	2	45727561	ENSG00000068784	N	-0.315507	0.0119188	2.07e-154
rs58622556	2	45749603	A	C	0.123405	ENSG00000068784	2	45727561	ENSG00000068784	N	-0.316805	0.011968	2.09e-154
rs79668138	2	45708511	A	G	0.124387	ENSG00000068784	2	45727561	ENSG00000068784	N	-0.315668	0.0119274	2.4e-154
rs2216506	2	45635465	T	C	0.234243	ENSG00000068784	2	45727561	ENSG00000068784	N	-0.245514	0.00927797	2.65e-154
rs35950676	2	45811463	T	G	0.275514	ENSG00000068784	2	45727561	ENSG00000068784	N	0.23381	0.00884002	3.75e-154
rs3770271	2	45705660	T	G	0.124424	ENSG00000068784	2	45727561	ENSG00000068784	N	-0.315364	0.0119261	4.37e-154
rs4511766	2	45798562	A	C	0.231598	ENSG00000068784	2	45727561	ENSG00000068784	N	-0.246584	0.00933159	7.13e-154
rs3755079	2	45691524	C	T	0.233221	ENSG00000068784	2	45727561	ENSG00000068784	N	-0.245902	0.00930897	9.07e-154
rs59432884	2	45753603	T	C	0.123754	ENSG00000068784	2	45727561	ENSG00000068784	N	-0.315706	0.0119545	1.08e-153
rs6544817	2	45654374	G	A	0.234088	ENSG00000068784	2	45727561	ENSG00000068784	N	-0.245242	0.00929755	2.52e-153
rs34838023	2	45812666	G	A	0.12609	ENSG00000068784	2	45727561	ENSG00000068784	N	-0.312626	0.0118593	3.82e-153
rs6719139	2	45663623	A	G	0.231279	ENSG00000068784	2	45727561	ENSG00000068784	N	-0.245971	0.00933641	5.79e-153
rs74338733	2	45704645	T	C	0.124146	ENSG00000068784	2	45727561	ENSG00000068784	N	-0.314511	0.0119387	6.04e-153
rs3755078	2	45676731	C	T	0.230958	ENSG00000068784	2	45727561	ENSG00000068784	N	-0.246076	0.00934095	6.04e-153
rs2112041	2	45647670	G	T	0.232806	ENSG00000068784	2	45727561	ENSG00000068784	N	-0.245387	0.0093153	6.27e-153
rs7561623	2	45694417	A	G	0.124594	ENSG00000068784	2	45727561	ENSG00000068784	N	-0.313916	0.0119202	7.64e-153
rs10208373	2	45665050	T	C	0.23092	ENSG00000068784	2	45727561	ENSG00000068784	N	-0.245964	0.00934159	8.7e-153
rs7598062	2	45674807	C	G	0.233468	ENSG00000068784	2	45727561	ENSG00000068784	N	-0.245011	0.00930592	9.05e-153
rs3770259	2	45673084	G	A	0.231099	ENSG00000068784	2	45727561	ENSG00000068784	N	-0.245851	0.00933925	1.01e-152
rs12712945	2	45785202	T	G	0.229335	ENSG00000068784	2	45727561	ENSG00000068784	N	-0.246451	0.00936427	1.19e-152
rs71422158	2	45668331	A	G	0.122358	ENSG00000068784	2	45727561	ENSG00000068784	N	-0.316176	0.0120138	1.2e-152
rs4952766	2	45766715	C	G	0.23189	ENSG00000068784	2	45727561	ENSG00000068784	N	-0.245469	0.00932848	1.33e-152
rs6747801	2	45781845	A	G	0.229438	ENSG00000068784	2	45727561	ENSG00000068784	N	-0.246261	0.00936306	1.85e-152
rs3770256	2	45672297	G	T	0.124415	ENSG00000068784	2	45727561	ENSG00000068784	N	-0.313576	0.0119283	2.61e-152
rs6736954	2	45743714	A	T	0.230618	ENSG00000068784	2	45727561	ENSG00000068784	N	-0.245591	0.00934628	3.52e-152
rs10210691	2	45665115	T	C	0.230939	ENSG00000068784	2	45727561	ENSG00000068784	N	-0.245437	0.00934176	3.89e-152
rs36074416	2	45696000	C	A	0.12215	ENSG00000068784	2	45727561	ENSG00000068784	N	-0.315862	0.0120231	4.07e-152
rs3770263	2	45680954	A	G	0.235287	ENSG00000068784	2	45727561	ENSG00000068784	N	-0.243836	0.00928176	4.18e-152
rs56987016	2	45630974	A	C	0.123896	ENSG00000068784	2	45727561	ENSG00000068784	N	-0.313803	0.0119497	5.44e-152
rs12613763	2	45747608	G	T	0.230713	ENSG00000068784	2	45727561	ENSG00000068784	N	-0.245379	0.00934508	5.87e-152
rs3731948	2	45802170	G	C	0.126118	ENSG00000068784	2	45727561	ENSG00000068784	N	-0.311193	0.0118597	9.42e-152
rs3755070	2	45629316	T	C	0.229948	ENSG00000068784	2	45727561	ENSG00000068784	N	-0.245459	0.00935629	1.07e-151
rs10184435	2	45817566	C	T	0.255275	ENSG00000068784	2	45727561	ENSG00000068784	N	0.237899	0.00907663	2.04e-151
rs6722097	2	45822542	C	T	0.232816	ENSG00000068784	2	45727561	ENSG00000068784	N	-0.243679	0.00929936	2.41e-151
rs35552039	2	45636373	C	T	0.124184	ENSG00000068784	2	45727561	ENSG00000068784	N	-0.312744	0.0119386	2.94e-151
rs957137	2	45677469	G	C	0.230977	ENSG00000068784	2	45727561	ENSG00000068784	N	-0.244668	0.00934185	3.41e-151
rs6544840	2	45827174	G	C	0.231926	ENSG00000068784	2	45727561	ENSG00000068784	N	-0.244295	0.00932922	3.84e-151
rs13010000	2	45665923	C	G	0.124415	ENSG00000068784	2	45727561	ENSG00000068784	N	-0.312357	0.0119294	4.05e-151
rs6738398	2	45673894	A	G	0.235014	ENSG00000068784	2	45727561	ENSG00000068784	N	-0.242445	0.00926942	8.56e-151
rs965196	2	45682271	A	G	0.120064	ENSG00000068784	2	45727561	ENSG00000068784	N	-0.316773	0.0121142	1.02e-150
rs6544815	2	45630593	C	T	0.235299	ENSG00000068784	2	45727561	ENSG00000068784	N	-0.242687	0.00928208	1.1e-150
rs7593154	2	45662883	G	A	0.233436	ENSG00000068784	2	45727561	ENSG00000068784	N	-0.242798	0.00929123	1.58e-150
rs3821055	2	45662548	C	T	0.124689	ENSG00000068784	2	45727561	ENSG00000068784	N	-0.311205	0.0119184	2.71e-150
rs6544814	2	45603764	C	T	0.229581	ENSG00000068784	2	45727561	ENSG00000068784	N	-0.244306	0.00936404	4.76e-150
rs1865685	2	45774548	A	C	0.229029	ENSG00000068784	2	45727561	ENSG00000068784	N	-0.243995	0.00935385	5.4e-150
rs6712896	2	45707814	A	C	0.368867	ENSG00000068784	2	45727561	ENSG00000068784	N	-0.213535	0.00818915	6.93e-150
rs7581385	2	45777620	C	A	0.249843	ENSG00000068784	2	45727561	ENSG00000068784	N	-0.254218	0.00976221	1.7e-149
rs3770282	2	45756256	C	T	0.232268	ENSG00000068784	2	45727561	ENSG00000068784	N	-0.242578	0.00932546	3.59e-149
rs7568555	2	45812118	C	T	0.25302	ENSG00000068784	2	45727561	ENSG00000068784	N	0.236722	0.00910511	5.11e-149
rs3755072	2	45640334	C	T	0.125787	ENSG00000068784	2	45727561	ENSG00000068784	N	-0.309299	0.0119256	2.64e-148
rs4953229	2	45601820	A	G	0.224519	ENSG00000068784	2	45727561	ENSG00000068784	N	-0.244779	0.00943825	2.7e-148
rs3770248	2	45661586	T	C	0.122191	ENSG00000068784	2	45727561	ENSG00000068784	N	-0.311614	0.0120187	3.27e-148
rs6744527	2	45833165	C	T	0.149974	ENSG00000068784	2	45727561	ENSG00000068784	N	-0.285393	0.0110101	3.86e-148
rs71422162	2	45824257	C	T	0.122716	ENSG00000068784	2	45727561	ENSG00000068784	N	-0.311047	0.0120026	4.51e-148
rs13015767	2	45636393	A	C	0.237124	ENSG00000068784	2	45727561	ENSG00000068784	N	-0.239978	0.00927194	1.06e-147
rs2112037	2	45591129	T	C	0.224387	ENSG00000068784	2	45727561	ENSG00000068784	N	-0.24433	0.0094406	1.1e-147
rs4953234	2	45664852	C	G	0.235251	ENSG00000068784	2	45727561	ENSG00000068784	N	-0.240124	0.00928504	1.81e-147
rs7564237	2	45795494	G	A	0.235581	ENSG00000068784	2	45727561	ENSG00000068784	N	-0.239947	0.0092807	2.17e-147
rs6719596	2	45626376	G	A	0.236123	ENSG00000068784	2	45727561	ENSG00000068784	N	-0.238683	0.00925703	1.34e-146
rs1544730	2	45588067	A	G	0.225595	ENSG00000068784	2	45727561	ENSG00000068784	N	-0.242494	0.00940693	1.56e-146
rs3770254	2	45669533	T	A	0.231971	ENSG00000068784	2	45727561	ENSG00000068784	N	-0.242309	0.00940547	2.33e-146
rs6734451	2	45626453	T	C	0.236865	ENSG00000068784	2	45727561	ENSG00000068784	N	-0.238548	0.00926377	3.17e-146
rs6544838	2	45821279	A	G	0.219565	ENSG00000068784	2	45727561	ENSG00000068784	N	-0.244905	0.0095151	4.32e-146
rs7566407	2	45655666	C	G	0.235039	ENSG00000068784	2	45727561	ENSG00000068784	N	-0.238592	0.0092904	1.88e-145
rs77082450	2	45605331	G	C	0.119639	ENSG00000068784	2	45727561	ENSG00000068784	N	-0.310211	0.012139	4.83e-144
rs1878385	2	45823023	A	G	0.220514	ENSG00000068784	2	45727561	ENSG00000068784	N	-0.24219	0.00948502	8.27e-144
rs2033650	2	45760671	A	C	0.226701	ENSG00000068784	2	45727561	ENSG00000068784	N	-0.240196	0.00940852	9.25e-144
rs13023856	2	45598717	C	T	0.118111	ENSG00000068784	2	45727561	ENSG00000068784	N	-0.3108	0.0122068	5.31e-143
rs4141664	2	45816369	G	A	0.217279	ENSG00000068784	2	45727561	ENSG00000068784	N	-0.243165	0.00955355	6.57e-143
rs4952763	2	45608066	T	C	0.120375	ENSG00000068784	2	45727561	ENSG00000068784	N	-0.306709	0.0121089	1.52e-141
rs7577547	2	45746406	A	G	0.215256	ENSG00000068784	2	45727561	ENSG00000068784	N	-0.240591	0.00958788	5.9e-139
rs10432664	2	45573818	A	G	0.229126	ENSG00000068784	2	45727561	ENSG00000068784	N	-0.235064	0.0093769	1.1e-138
rs4245803	2	45574206	A	G	0.229979	ENSG00000068784	2	45727561	ENSG00000068784	N	-0.23396	0.009348	3.05e-138
rs35602149	2	45724870	C	A	0.130606	ENSG00000068784	2	45727561	ENSG00000068784	N	-0.310957	0.0124423	7.47e-138
rs76516562	2	45657848	G	A	0.272695	ENSG00000068784	2	45727561	ENSG00000068784	N	-0.232263	0.00941662	2.53e-134
rs13025877	2	45734480	T	A	0.210389	ENSG00000068784	2	45727561	ENSG00000068784	N	-0.238515	0.00967224	2.89e-134
rs3770276	2	45731018	A	G	0.209524	ENSG00000068784	2	45727561	ENSG00000068784	N	-0.238825	0.00968662	3.24e-134
rs34357220	2	45845394	G	A	0.116166	ENSG00000068784	2	45727561	ENSG00000068784	N	-0.300649	0.0123056	7.82e-132
rs2081297	2	45573241	G	T	0.318125	ENSG00000068784	2	45727561	ENSG00000068784	N	-0.206288	0.0084502	1.27e-131
rs10165967	2	45706068	T	C	0.187955	ENSG00000068784	2	45727561	ENSG00000068784	N	-0.246334	0.0100921	1.39e-131
rs7577537	2	45570757	A	G	0.44648	ENSG00000068784	2	45727561	ENSG00000068784	N	0.194097	0.0079576	2.11e-131
rs34837870	2	45841066	T	C	0.116356	ENSG00000068784	2	45727561	ENSG00000068784	N	-0.299121	0.0122971	1.08e-130
rs3770278	2	45738397	G	A	0.217292	ENSG00000068784	2	45727561	ENSG00000068784	N	-0.231714	0.00954444	3.4e-130
rs35201757	2	45846174	A	G	0.114062	ENSG00000068784	2	45727561	ENSG00000068784	N	-0.300898	0.0124051	5.72e-130
rs1522991	2	45843448	G	A	0.114246	ENSG00000068784	2	45727561	ENSG00000068784	N	-0.30033	0.0123964	1.15e-129
rs4627631	2	45574397	C	A	0.235996	ENSG00000068784	2	45727561	ENSG00000068784	N	-0.223887	0.00928761	2.16e-128
rs6752909	2	45710097	C	T	0.174473	ENSG00000068784	2	45727561	ENSG00000068784	N	-0.250363	0.0103912	2.92e-128
rs719441	2	45717018	C	A	0.175204	ENSG00000068784	2	45727561	ENSG00000068784	N	-0.248685	0.0103563	2.03e-127
rs6718941	2	45721137	C	T	0.172933	ENSG00000068784	2	45727561	ENSG00000068784	N	-0.250389	0.010429	2.24e-127
rs4245802	2	45574191	C	T	0.235553	ENSG00000068784	2	45727561	ENSG00000068784	N	-0.223029	0.00929434	3.05e-127
rs3770273	2	45717161	C	T	0.178924	ENSG00000068784	2	45727561	ENSG00000068784	N	-0.246403	0.0102714	3.61e-127
rs10427308	2	45711552	A	C	0.172265	ENSG00000068784	2	45727561	ENSG00000068784	N	-0.248883	0.0104458	1.79e-125
rs1009536	2	45742069	G	A	0.216348	ENSG00000068784	2	45727561	ENSG00000068784	N	-0.22719	0.00958059	2.61e-124
rs7584995	2	45718322	A	G	0.173325	ENSG00000068784	2	45727561	ENSG00000068784	N	-0.246574	0.0104027	3.37e-124
rs12471726	2	45573050	C	T	0.307636	ENSG00000068784	2	45727561	ENSG00000068784	N	-0.202485	0.0085475	4.64e-124
rs7565326	2	45850809	T	C	0.109911	ENSG00000068784	2	45727561	ENSG00000068784	N	-0.299603	0.0126802	2.01e-123
rs1403450	2	45843275	A	G	0.28558	ENSG00000068784	2	45727561	ENSG00000068784	N	0.205299	0.00871885	1.36e-122
rs3770274	2	45717702	G	T	0.174883	ENSG00000068784	2	45727561	ENSG00000068784	N	-0.244432	0.0103862	1.82e-122
rs1608305	2	45844009	G	T	0.287747	ENSG00000068784	2	45727561	ENSG00000068784	N	0.20509	0.00871507	1.88e-122
rs12712943	2	45727263	G	T	0.217526	ENSG00000068784	2	45727561	ENSG00000068784	N	-0.223123	0.00954732	8.59e-121
rs1522993	2	45842064	A	C	0.272483	ENSG00000068784	2	45727561	ENSG00000068784	N	-0.205261	0.00884737	4.53e-119
rs73927559	2	45805537	G	A	0.0368827	ENSG00000068784	2	45727561	ENSG00000068784	N	0.486257	0.0210479	4.38e-118
rs13313776	2	45792332	A	C	0.036693	ENSG00000068784	2	45727561	ENSG00000068784	N	0.486053	0.0211015	2.13e-117
rs10196893	2	45805464	C	G	0.0366343	ENSG00000068784	2	45727561	ENSG00000068784	N	0.485784	0.0211179	4.31e-117
rs7578344	2	45804632	A	G	0.0368636	ENSG00000068784	2	45727561	ENSG00000068784	N	0.484014	0.0210549	6.12e-117
rs11900809	2	45790000	C	A	0.0365579	ENSG00000068784	2	45727561	ENSG00000068784	N	0.485744	0.0211395	7.74e-117
rs7565267	2	45725430	G	A	0.174663	ENSG00000068784	2	45727561	ENSG00000068784	N	-0.238585	0.0103959	1.48e-116
rs6714683	2	45725833	G	A	0.17818	ENSG00000068784	2	45727561	ENSG00000068784	N	-0.236581	0.0103151	2.06e-116
rs73927550	2	45798201	C	G	0.0358699	ENSG00000068784	2	45727561	ENSG00000068784	N	0.488462	0.0213349	5.21e-116
rs10199920	2	45748758	G	A	0.0364227	ENSG00000068784	2	45727561	ENSG00000068784	N	0.484706	0.0211784	6.29e-116
rs10171114	2	45799878	T	A	0.0359272	ENSG00000068784	2	45727561	ENSG00000068784	N	0.487902	0.0213186	6.38e-116
rs6741616	2	45832818	A	G	0.0357539	ENSG00000068784	2	45727561	ENSG00000068784	N	0.487914	0.021369	2.17e-115
rs7578222	2	45834636	A	G	0.0356965	ENSG00000068784	2	45727561	ENSG00000068784	N	0.487618	0.0213858	4.48e-115
rs7563428	2	45802263	G	A	0.035717	ENSG00000068784	2	45727561	ENSG00000068784	N	0.486187	0.0213812	1.84e-114
rs7589973	2	45802241	T	C	0.0366534	ENSG00000068784	2	45727561	ENSG00000068784	N	0.479949	0.0211167	2.35e-114
rs13400221	2	45825819	T	C	0.0358508	ENSG00000068784	2	45727561	ENSG00000068784	N	0.484089	0.0213437	6.96e-114
rs17394972	2	45848136	C	T	0.30419	ENSG00000068784	2	45727561	ENSG00000068784	N	0.194546	0.00858141	8.74e-114
rs17394951	2	45848093	A	G	0.305844	ENSG00000068784	2	45727561	ENSG00000068784	N	0.193961	0.00856871	1.92e-113
rs73927527	2	45764299	C	G	0.0358494	ENSG00000068784	2	45727561	ENSG00000068784	N	0.48292	0.0213447	2.47e-113
rs11896801	2	45771123	G	A	0.0390216	ENSG00000068784	2	45727561	ENSG00000068784	N	0.463429	0.0204926	3.13e-113
rs73927576	2	45824612	T	C	0.0352584	ENSG00000068784	2	45727561	ENSG00000068784	N	0.486551	0.0215166	3.24e-113
rs17323002	2	45847858	C	T	0.303904	ENSG00000068784	2	45727561	ENSG00000068784	N	0.194117	0.00858444	3.26e-113
rs10490343	2	45845041	A	T	0.304606	ENSG00000068784	2	45727561	ENSG00000068784	N	0.193879	0.00857851	4.28e-113
rs113318858	2	45772173	C	A	0.0395949	ENSG00000068784	2	45727561	ENSG00000068784	N	0.459168	0.0203505	1e-112
rs58664858	2	45787935	G	A	0.0356774	ENSG00000068784	2	45727561	ENSG00000068784	N	0.482379	0.0213953	1.47e-112
rs17033877	2	45787673	G	A	0.0388687	ENSG00000068784	2	45727561	ENSG00000068784	N	0.462474	0.0205325	2.42e-112
rs13430952	2	45765157	G	T	0.0386394	ENSG00000068784	2	45727561	ENSG00000068784	N	0.463434	0.020591	3.58e-112
rs13389134	2	45829823	T	A	0.0361006	ENSG00000068784	2	45727561	ENSG00000068784	N	0.477185	0.0212767	2.12e-111
rs73927515	2	45740212	T	A	0.0355628	ENSG00000068784	2	45727561	ENSG00000068784	N	0.480535	0.0214303	2.34e-111
rs10490346	2	45738543	C	T	0.0355628	ENSG00000068784	2	45727561	ENSG00000068784	N	0.480018	0.0214307	4.06e-111
rs6733783	2	45801053	T	C	0.0351246	ENSG00000068784	2	45727561	ENSG00000068784	N	0.48264	0.0215597	5.36e-111
rs75491255	2	45794471	A	G	0.0346086	ENSG00000068784	2	45727561	ENSG00000068784	N	0.485862	0.0217141	6.83e-111
rs13313737	2	45792396	G	A	0.0345704	ENSG00000068784	2	45727561	ENSG00000068784	N	0.485838	0.0217259	9.19e-111
rs7578254	2	45834822	T	C	0.0349717	ENSG00000068784	2	45727561	ENSG00000068784	N	0.482563	0.0216057	1.69e-110
rs60216068	2	45836190	T	C	0.0350099	ENSG00000068784	2	45727561	ENSG00000068784	N	0.482241	0.0215943	1.81e-110
rs7577842	2	45795170	C	T	0.0365105	ENSG00000068784	2	45727561	ENSG00000068784	N	0.52657	0.0237247	3.84e-109
rs13403921	2	45796864	G	C	0.0364806	ENSG00000068784	2	45727561	ENSG00000068784	N	0.491324	0.022162	6.75e-109
rs10188597	2	45748321	C	T	0.0367141	ENSG00000068784	2	45727561	ENSG00000068784	N	0.489256	0.0220941	1.19e-108
rs17323037	2	45854864	G	A	0.346838	ENSG00000068784	2	45727561	ENSG00000068784	N	0.181725	0.00828365	1.13e-106
rs72880622	2	45648098	T	C	0.100586	ENSG00000068784	2	45727561	ENSG00000068784	N	-0.287051	0.0131084	2.7e-106
rs79961829	2	45833949	T	C	0.102634	ENSG00000068784	2	45727561	ENSG00000068784	N	-0.28386	0.0129923	8.05e-106
rs146661665	2	45657199	T	C	0.100298	ENSG00000068784	2	45727561	ENSG00000068784	N	-0.286345	0.0131504	4.04e-105
rs72880631	2	45656353	A	G	0.100264	ENSG00000068784	2	45727561	ENSG00000068784	N	-0.286324	0.0131527	4.54e-105
rs147248043	2	45653442	T	C	0.100355	ENSG00000068784	2	45727561	ENSG00000068784	N	-0.285726	0.0131475	1.01e-104
rs13313778	2	45792556	A	C	0.0379279	ENSG00000068784	2	45727561	ENSG00000068784	N	0.455956	0.0210285	2.98e-104
rs78332420	2	45835720	C	G	0.101215	ENSG00000068784	2	45727561	ENSG00000068784	N	-0.283722	0.0130979	4.73e-104
rs17033873	2	45786301	C	G	0.0397192	ENSG00000068784	2	45727561	ENSG00000068784	N	0.442262	0.0204576	1.21e-103
rs60676601	2	45786399	T	C	0.0395849	ENSG00000068784	2	45727561	ENSG00000068784	N	0.442771	0.0204912	1.52e-103
rs144680070	2	45658498	G	T	0.0976784	ENSG00000068784	2	45727561	ENSG00000068784	N	-0.287243	0.0133081	2.54e-103
rs869584	2	45569504	G	A	0.391478	ENSG00000068784	2	45727561	ENSG00000068784	N	-0.174495	0.00813814	5.47e-102
rs13036196	2	45572181	C	T	0.239731	ENSG00000068784	2	45727561	ENSG00000068784	N	-0.197302	0.00923872	3.43e-101
rs4953228	2	45567376	T	C	0.374898	ENSG00000068784	2	45727561	ENSG00000068784	N	-0.175562	0.00824893	1.63e-100
rs28504192	2	45777655	C	T	0.0520582	ENSG00000068784	2	45727561	ENSG00000068784	N	0.379983	0.0178811	3.25e-100
rs59842205	2	45737079	C	G	0.050967	ENSG00000068784	2	45727561	ENSG00000068784	N	0.383792	0.0180608	3.3e-100
rs6719010	2	45744110	C	A	0.0510243	ENSG00000068784	2	45727561	ENSG00000068784	N	0.383099	0.0180516	5.93e-100
rs889847	2	45569316	T	C	0.389605	ENSG00000068784	2	45727561	ENSG00000068784	N	-0.172847	0.00814638	6.57e-100
rs17033880	2	45789320	G	T	0.0395834	ENSG00000068784	2	45727561	ENSG00000068784	N	0.434713	0.020497	7.95e-100
rs11897619	2	45720425	G	T	0.0523892	ENSG00000068784	2	45727561	ENSG00000068784	N	0.374367	0.0177368	6.89e-99
rs10206903	2	45720963	T	A	0.0520734	ENSG00000068784	2	45727561	ENSG00000068784	N	0.37721	0.0178798	8.47e-99
rs889846	2	45568627	G	A	0.396295	ENSG00000068784	2	45727561	ENSG00000068784	N	-0.171222	0.0081227	1.23e-98
rs11899992	2	45757337	C	T	0.0535066	ENSG00000068784	2	45727561	ENSG00000068784	N	0.371559	0.0176528	2.38e-98
rs17033798	2	45758835	C	G	0.0553241	ENSG00000068784	2	45727561	ENSG00000068784	N	0.36562	0.0173774	2.82e-98
rs2343468	2	45569103	G	T	0.398101	ENSG00000068784	2	45727561	ENSG00000068784	N	-0.170412	0.00810196	3.25e-98
rs10175373	2	45700755	G	A	0.0517887	ENSG00000068784	2	45727561	ENSG00000068784	N	0.376946	0.0179275	3.78e-98
rs10188062	2	45710006	C	A	0.0522382	ENSG00000068784	2	45727561	ENSG00000068784	N	0.372944	0.0177625	7.1e-98
rs714265	2	45703648	C	T	0.0518632	ENSG00000068784	2	45727561	ENSG00000068784	N	0.37598	0.0179154	8.73e-98
rs13003251	2	45571314	C	G	0.229475	ENSG00000068784	2	45727561	ENSG00000068784	N	-0.196613	0.00938337	1.75e-97
rs13397609	2	45789498	T	G	0.0374173	ENSG00000068784	2	45727561	ENSG00000068784	N	0.446943	0.0213527	2.77e-97
rs6739659	2	45566608	T	C	0.373398	ENSG00000068784	2	45727561	ENSG00000068784	N	-0.173132	0.00827827	3.99e-97
rs149742384	2	45642825	T	C	0.16568	ENSG00000068784	2	45727561	ENSG00000068784	N	0.309943	0.0148894	3.07e-96
rs10189977	2	45678682	A	T	0.0519034	ENSG00000068784	2	45727561	ENSG00000068784	N	0.372455	0.0179115	4.88e-96
rs13387336	2	45841303	T	C	0.0424056	ENSG00000068784	2	45727561	ENSG00000068784	N	0.409492	0.0197178	8.5e-96
rs78671678	2	45648514	T	C	0.0516549	ENSG00000068784	2	45727561	ENSG00000068784	N	0.372737	0.0179525	9.47e-96
rs10197557	2	45742589	C	A	0.0502026	ENSG00000068784	2	45727561	ENSG00000068784	N	0.377302	0.0181966	1.68e-95
rs17033779	2	45745494	G	C	0.0502217	ENSG00000068784	2	45727561	ENSG00000068784	N	0.377191	0.0181933	1.77e-95
rs6544819	2	45666773	A	G	0.0501624	ENSG00000068784	2	45727561	ENSG00000068784	N	0.376863	0.0182037	3.28e-95
rs58397188	2	45668804	A	G	0.0501643	ENSG00000068784	2	45727561	ENSG00000068784	N	0.376765	0.0182037	3.67e-95
rs55933811	2	45668819	C	A	0.0501643	ENSG00000068784	2	45727561	ENSG00000068784	N	0.376765	0.0182037	3.67e-95
rs11886287	2	45667478	G	T	0.0502198	ENSG00000068784	2	45727561	ENSG00000068784	N	0.376325	0.018194	4.83e-95
rs112882743	2	45674540	C	T	0.0501051	ENSG00000068784	2	45727561	ENSG00000068784	N	0.376503	0.0182139	6.29e-95
rs6713959	2	45716283	A	T	0.0494382	ENSG00000068784	2	45727561	ENSG00000068784	N	0.378788	0.0183303	7.22e-95
rs74597610	2	45726057	T	C	0.0506651	ENSG00000068784	2	45727561	ENSG00000068784	N	0.374321	0.0181192	8.14e-95
rs4953238	2	45839387	A	T	0.100787	ENSG00000068784	2	45727561	ENSG00000068784	N	-0.27183	0.0131676	1.11e-94
rs17033710	2	45692036	C	T	0.0504377	ENSG00000068784	2	45727561	ENSG00000068784	N	0.374568	0.0181586	1.55e-94
rs10199168	2	45691723	C	T	0.0504338	ENSG00000068784	2	45727561	ENSG00000068784	N	0.374468	0.0181587	1.74e-94
rs73927512	2	45731252	C	T	0.0494802	ENSG00000068784	2	45727561	ENSG00000068784	N	0.377852	0.018324	1.79e-94
rs2193836	2	45675684	A	C	0.0501051	ENSG00000068784	2	45727561	ENSG00000068784	N	0.37524	0.0182148	2.7e-94
rs35593236	2	45575341	G	T	0.135358	ENSG00000068784	2	45727561	ENSG00000068784	N	-0.237843	0.0115567	4.1e-94
rs13411939	2	45728441	C	G	0.048945	ENSG00000068784	2	45727561	ENSG00000068784	N	0.379053	0.0184192	4.22e-94
rs78217846	2	45725017	C	T	0.0491687	ENSG00000068784	2	45727561	ENSG00000068784	N	0.377656	0.018379	7.99e-94
rs76636624	2	45724891	C	G	0.0491878	ENSG00000068784	2	45727561	ENSG00000068784	N	0.377459	0.0183757	9.23e-94
rs71422154	2	45577355	C	G	0.13262	ENSG00000068784	2	45727561	ENSG00000068784	N	-0.238637	0.011657	3.86e-93
rs115495494	2	45713861	A	C	0.0507851	ENSG00000068784	2	45727561	ENSG00000068784	N	0.36796	0.0180074	8.37e-93
rs3915409	2	45576017	A	G	0.134597	ENSG00000068784	2	45727561	ENSG00000068784	N	-0.236273	0.0115637	8.62e-93
rs73925642	2	45635797	A	G	0.0519245	ENSG00000068784	2	45727561	ENSG00000068784	N	0.365931	0.0179125	9.28e-93
rs73925656	2	45648877	G	A	0.0510816	ENSG00000068784	2	45727561	ENSG00000068784	N	0.368552	0.0180514	1.19e-92
rs993519	2	45700682	G	T	0.0491515	ENSG00000068784	2	45727561	ENSG00000068784	N	0.375219	0.0183839	1.36e-92
rs13423490	2	45654223	G	A	0.0509268	ENSG00000068784	2	45727561	ENSG00000068784	N	0.368865	0.0180774	1.52e-92
rs13423592	2	45682458	G	T	0.0511066	ENSG00000068784	2	45727561	ENSG00000068784	N	0.368203	0.0180483	1.64e-92
rs10170059	2	45686800	T	C	0.0483335	ENSG00000068784	2	45727561	ENSG00000068784	N	0.37644	0.0185325	9.99e-92
rs6747336	2	45663439	G	C	0.0492643	ENSG00000068784	2	45727561	ENSG00000068784	N	0.372424	0.0183652	1.98e-91
rs10186017	2	45691102	T	C	0.0528056	ENSG00000068784	2	45727561	ENSG00000068784	N	0.360019	0.0177729	3.11e-91
rs76002548	2	45760519	T	C	0.0310509	ENSG00000068784	2	45727561	ENSG00000068784	N	0.507076	0.0250351	3.24e-91
rs7598548	2	45669247	G	C	0.0493617	ENSG00000068784	2	45727561	ENSG00000068784	N	0.371437	0.0183487	4.08e-91
rs13413294	2	45693748	A	C	0.049255	ENSG00000068784	2	45727561	ENSG00000068784	N	0.375351	0.0185421	4.08e-91
rs75121565	2	45674316	A	G	0.0492853	ENSG00000068784	2	45727561	ENSG00000068784	N	0.371074	0.0183627	8.33e-91
rs6544820	2	45687979	C	G	0.0485838	ENSG00000068784	2	45727561	ENSG00000068784	N	0.373442	0.0184889	1.02e-90
rs2033649	2	45760579	G	A	0.333734	ENSG00000068784	2	45727561	ENSG00000068784	N	-0.168982	0.00837083	1.27e-90
rs7563962	2	45670779	C	T	0.0494936	ENSG00000068784	2	45727561	ENSG00000068784	N	0.369359	0.0183263	2.45e-90
rs79135423	2	45577081	G	A	0.183816	ENSG00000068784	2	45727561	ENSG00000068784	N	-0.205326	0.0101923	2.97e-90
rs75690332	2	45576814	A	G	0.182386	ENSG00000068784	2	45727561	ENSG00000068784	N	-0.206313	0.0102417	3.01e-90
rs6544816	2	45630658	A	G	0.0499541	ENSG00000068784	2	45727561	ENSG00000068784	N	0.366616	0.018247	8.7e-90
rs115756673	2	45727775	A	G	0.0500956	ENSG00000068784	2	45727561	ENSG00000068784	N	0.366138	0.0182238	8.81e-90
rs7579116	2	45684024	G	C	0.0485331	ENSG00000068784	2	45727561	ENSG00000068784	N	0.37217	0.0185246	8.92e-90
rs7603954	2	45802204	C	T	0.0303852	ENSG00000068784	2	45727561	ENSG00000068784	N	0.507604	0.025303	1.62e-89
rs2344657	2	45730539	C	T	0.0543175	ENSG00000068784	2	45727561	ENSG00000068784	N	0.351866	0.0175403	1.64e-89
rs73925644	2	45637735	T	C	0.0500516	ENSG00000068784	2	45727561	ENSG00000068784	N	0.364809	0.0182313	4.51e-89
rs6758255	2	45616998	T	C	0.0537018	ENSG00000068784	2	45727561	ENSG00000068784	N	0.350059	0.0176366	1.14e-87
rs12712942	2	45701410	A	T	0.0483123	ENSG00000068784	2	45727561	ENSG00000068784	N	0.369339	0.0186931	6.85e-87
rs7603983	2	45693542	G	A	0.0302901	ENSG00000068784	2	45727561	ENSG00000068784	N	0.4999	0.0253481	1.41e-86
rs75159915	2	45603327	G	A	0.0525149	ENSG00000068784	2	45727561	ENSG00000068784	N	0.350378	0.0178255	5.14e-86
rs6753391	2	45585349	T	C	0.0533558	ENSG00000068784	2	45727561	ENSG00000068784	N	0.345856	0.0176935	4.38e-85
rs75632789	2	45605490	C	T	0.0526909	ENSG00000068784	2	45727561	ENSG00000068784	N	0.346518	0.0177999	2.08e-84
rs13409676	2	45597645	T	C	0.0530902	ENSG00000068784	2	45727561	ENSG00000068784	N	0.345126	0.0177364	2.46e-84
rs34087851	2	45579230	C	T	0.163409	ENSG00000068784	2	45727561	ENSG00000068784	N	-0.209259	0.010768	4.03e-84
rs13420423	2	45827357	C	T	0.320399	ENSG00000068784	2	45727561	ENSG00000068784	N	0.163845	0.00846333	1.7e-83
rs10167229	2	45666525	C	T	0.0516549	ENSG00000068784	2	45727561	ENSG00000068784	N	0.369645	0.0191385	4.08e-83
rs28463763	2	45590794	T	C	0.052362	ENSG00000068784	2	45727561	ENSG00000068784	N	0.344494	0.017854	5.92e-83
rs114587148	2	45592118	T	C	0.029816	ENSG00000068784	2	45727561	ENSG00000068784	N	0.492673	0.0255512	7.64e-83
rs6708923	2	45619047	A	C	0.0291502	ENSG00000068784	2	45727561	ENSG00000068784	N	0.498073	0.0258323	7.76e-83
rs6738256	2	45613579	T	A	0.0554791	ENSG00000068784	2	45727561	ENSG00000068784	N	0.332245	0.0173759	1.69e-81
rs6738171	2	45613557	G	A	0.05546	ENSG00000068784	2	45727561	ENSG00000068784	N	0.331073	0.0173795	6.62e-81
rs10490349	2	45614242	T	C	0.0553453	ENSG00000068784	2	45727561	ENSG00000068784	N	0.331299	0.0173965	7.37e-81
rs6728283	2	45623092	T	C	0.0518269	ENSG00000068784	2	45727561	ENSG00000068784	N	0.340814	0.0179442	1.95e-80
rs6755026	2	45631680	C	T	0.0519969	ENSG00000068784	2	45727561	ENSG00000068784	N	0.339945	0.0179164	2.8e-80
rs6709513	2	45613504	G	C	0.0525169	ENSG00000068784	2	45727561	ENSG00000068784	N	0.337646	0.0178333	6.05e-80
rs34126441	2	45581625	A	G	0.108454	ENSG00000068784	2	45727561	ENSG00000068784	N	-0.239521	0.012729	5.48e-79
rs7579324	2	45684023	A	G	0.0498007	ENSG00000068784	2	45727561	ENSG00000068784	N	0.366797	0.0195107	7.58e-79
rs13023260	2	45579991	G	A	0.430099	ENSG00000068784	2	45727561	ENSG00000068784	N	-0.149663	0.00797964	1.74e-78
rs10206810	2	45632901	T	C	0.0507074	ENSG00000068784	2	45727561	ENSG00000068784	N	0.36143	0.0193444	6.68e-78
rs6754449	2	45758370	C	A	0.291144	ENSG00000068784	2	45727561	ENSG00000068784	N	-0.162424	0.0087128	1.47e-77
rs1522994	2	45839744	A	T	0.157003	ENSG00000068784	2	45727561	ENSG00000068784	N	-0.202795	0.0108802	1.56e-77
rs62127111	2	45685157	T	C	0.13517	ENSG00000068784	2	45727561	ENSG00000068784	N	0.231515	0.0124361	2.37e-77
rs10208874	2	45629529	C	T	0.0519265	ENSG00000068784	2	45727561	ENSG00000068784	N	0.333481	0.0179327	3.45e-77
rs7558760	2	45614273	C	T	0.0559758	ENSG00000068784	2	45727561	ENSG00000068784	N	0.319699	0.0174173	3e-75
rs13003019	2	45571207	T	G	0.108108	ENSG00000068784	2	45727561	ENSG00000068784	N	-0.232351	0.0127277	1.87e-74
rs72796612	2	45846983	T	C	0.105612	ENSG00000068784	2	45727561	ENSG00000068784	N	0.237388	0.0131955	2.33e-72
rs11884064	2	45837053	C	T	0.22887	ENSG00000068784	2	45727561	ENSG00000068784	N	-0.169216	0.00940803	2.49e-72
rs4953235	2	45726904	G	A	0.128577	ENSG00000068784	2	45727561	ENSG00000068784	N	-0.212514	0.0118297	3.7e-72
rs13430405	2	45564798	G	T	0.210322	ENSG00000068784	2	45727561	ENSG00000068784	N	-0.187358	0.0104826	1.91e-71
rs6747055	2	45608828	A	G	0.0595607	ENSG00000068784	2	45727561	ENSG00000068784	N	0.297648	0.0167319	8.57e-71
rs72803972	2	45617139	C	T	0.0976922	ENSG00000068784	2	45727561	ENSG00000068784	N	0.242649	0.0136615	1.4e-70
rs722929	2	45609205	T	C	0.0596928	ENSG00000068784	2	45727561	ENSG00000068784	N	0.296391	0.016715	2.37e-70
rs3770283	2	45757489	G	A	0.306043	ENSG00000068784	2	45727561	ENSG00000068784	N	-0.149989	0.00857862	1.9e-68
rs13389810	2	45611203	A	G	0.0604558	ENSG00000068784	2	45727561	ENSG00000068784	N	0.285242	0.0167233	3.12e-65
rs185778875	2	45655603	C	T	0.0264503	ENSG00000068784	2	45727561	ENSG00000068784	N	0.478303	0.0281338	8.07e-65
rs6708031	2	45588256	G	C	0.0631488	ENSG00000068784	2	45727561	ENSG00000068784	N	0.276634	0.0162881	1.08e-64
rs6544825	2	45763232	G	T	0.306769	ENSG00000068784	2	45727561	ENSG00000068784	N	-0.145599	0.00857552	1.19e-64
rs17033715	2	45700070	C	A	0.0636182	ENSG00000068784	2	45727561	ENSG00000068784	N	0.275508	0.0162317	1.29e-64
rs6708864	2	45609846	G	T	0.0649983	ENSG00000068784	2	45727561	ENSG00000068784	N	0.272299	0.0160709	2.15e-64
rs741558	2	45580460	T	C	0.0683465	ENSG00000068784	2	45727561	ENSG00000068784	N	0.265792	0.0157013	2.8e-64
rs7588840	2	45601395	A	C	0.0620022	ENSG00000068784	2	45727561	ENSG00000068784	N	0.277861	0.0164292	3.63e-64
rs6731880	2	45599632	T	C	0.0624104	ENSG00000068784	2	45727561	ENSG00000068784	N	0.27612	0.0163786	9.07e-64
rs1862071	2	45600699	A	G	0.0625236	ENSG00000068784	2	45727561	ENSG00000068784	N	0.274907	0.0163653	2.52e-63
rs28841084	2	45604706	C	G	0.0622405	ENSG00000068784	2	45727561	ENSG00000068784	N	0.275382	0.0164	2.81e-63
rs6722608	2	45609999	G	A	0.0622783	ENSG00000068784	2	45727561	ENSG00000068784	N	0.275269	0.0163954	2.92e-63
rs13406994	2	45591461	A	G	0.0628255	ENSG00000068784	2	45727561	ENSG00000068784	N	0.273922	0.0163288	3.69e-63
rs3770243	2	45627823	C	G	0.322732	ENSG00000068784	2	45727561	ENSG00000068784	N	-0.143917	0.00858613	4.66e-63
rs13417258	2	45600040	T	C	0.0627123	ENSG00000068784	2	45727561	ENSG00000068784	N	0.273762	0.0163427	5.53e-63
rs78853079	2	45605748	G	A	0.0622051	ENSG00000068784	2	45727561	ENSG00000068784	N	0.274736	0.0164049	5.94e-63
rs1862070	2	45600619	G	T	0.062467	ENSG00000068784	2	45727561	ENSG00000068784	N	0.27401	0.0163727	7.19e-63
rs73925620	2	45584712	G	A	0.0638258	ENSG00000068784	2	45727561	ENSG00000068784	N	0.271218	0.0162092	7.61e-63
rs34261408	2	45753877	C	T	0.310341	ENSG00000068784	2	45727561	ENSG00000068784	N	-0.144527	0.00867706	2.73e-62
rs13023749	2	45753961	T	G	0.310185	ENSG00000068784	2	45727561	ENSG00000068784	N	-0.14434	0.00867837	4.07e-62
rs11125021	2	45752925	G	A	0.310738	ENSG00000068784	2	45727561	ENSG00000068784	N	-0.14398	0.00867414	7.11e-62
rs12464835	2	45575854	A	G	0.0668151	ENSG00000068784	2	45727561	ENSG00000068784	N	0.263299	0.0158698	8.07e-62
rs11125020	2	45752709	C	T	0.310718	ENSG00000068784	2	45727561	ENSG00000068784	N	-0.143737	0.00867443	1.14e-61
rs10201745	2	45578535	G	A	0.0676783	ENSG00000068784	2	45727561	ENSG00000068784	N	0.261355	0.0157753	1.2e-61
rs6758863	2	45576492	A	G	0.0667774	ENSG00000068784	2	45727561	ENSG00000068784	N	0.262704	0.0158743	1.63e-61
rs35884717	2	45798326	T	A	0.312152	ENSG00000068784	2	45727561	ENSG00000068784	N	-0.1431	0.00866394	2.78e-61
rs10201524	2	45578302	G	A	0.0675324	ENSG00000068784	2	45727561	ENSG00000068784	N	0.260592	0.0157921	3.58e-61
rs59457907	2	45610285	G	A	0.0627029	ENSG00000068784	2	45727561	ENSG00000068784	N	0.269668	0.0163471	3.89e-61
rs10196427	2	45599203	A	G	0.063939	ENSG00000068784	2	45727561	ENSG00000068784	N	0.266396	0.0161984	8.99e-61
rs13003786	2	45826096	T	G	0.311122	ENSG00000068784	2	45727561	ENSG00000068784	N	-0.141844	0.00867317	4.05e-60
rs2112040	2	45752214	G	A	0.312183	ENSG00000068784	2	45727561	ENSG00000068784	N	-0.141287	0.00864827	5.38e-60
rs7575585	2	45592889	T	C	0.0637692	ENSG00000068784	2	45727561	ENSG00000068784	N	0.264032	0.0162198	1.4e-59
rs139546911	2	45830442	G	T	0.020029	ENSG00000068784	2	45727561	ENSG00000068784	N	0.52045	0.0321412	5.69e-59
rs147296681	2	45772148	A	G	0.0212811	ENSG00000068784	2	45727561	ENSG00000068784	N	0.509199	0.0314479	5.76e-59
rs10490348	2	45632453	T	C	0.327199	ENSG00000068784	2	45727561	ENSG00000068784	N	-0.13841	0.00855812	7.82e-59
rs6705684	2	45577721	T	G	0.0722428	ENSG00000068784	2	45727561	ENSG00000068784	N	0.246496	0.0153097	2.53e-58
rs2217870	2	45796481	G	A	0.313358	ENSG00000068784	2	45727561	ENSG00000068784	N	-0.138681	0.00864196	5.96e-58
rs76005163	2	45584624	T	C	0.0566781	ENSG00000068784	2	45727561	ENSG00000068784	N	-0.275903	0.0171994	6.57e-58
rs2164409	2	45793567	T	C	0.313866	ENSG00000068784	2	45727561	ENSG00000068784	N	-0.138724	0.00865313	7.69e-58
rs3770244	2	45633100	A	G	0.328823	ENSG00000068784	2	45727561	ENSG00000068784	N	-0.134959	0.00842221	8.66e-58
rs6544824	2	45751139	A	T	0.0784662	ENSG00000068784	2	45727561	ENSG00000068784	N	-0.246175	0.0153798	1.15e-57
rs181076227	2	45725081	A	G	0.0194586	ENSG00000068784	2	45727561	ENSG00000068784	N	0.521509	0.0326543	2.05e-57
rs6759381	2	45634955	A	G	0.328005	ENSG00000068784	2	45727561	ENSG00000068784	N	-0.134766	0.008443	2.36e-57
rs6718416	2	45638955	A	G	0.327797	ENSG00000068784	2	45727561	ENSG00000068784	N	-0.134286	0.00844457	6.14e-57
rs13001764	2	45634477	C	A	0.328873	ENSG00000068784	2	45727561	ENSG00000068784	N	-0.133802	0.00843774	1.25e-56
rs13015963	2	45636441	C	T	0.32901	ENSG00000068784	2	45727561	ENSG00000068784	N	-0.135056	0.00854774	3.1e-56
rs183939311	2	45642805	C	G	0.0532076	ENSG00000068784	2	45727561	ENSG00000068784	N	0.383977	0.0243492	5.04e-56
rs4453728	2	45664627	G	C	0.326759	ENSG00000068784	2	45727561	ENSG00000068784	N	-0.133243	0.00845214	5.47e-56
rs140139288	2	45614756	T	C	0.0199002	ENSG00000068784	2	45727561	ENSG00000068784	N	0.508673	0.032302	7.16e-56
rs6720692	2	45672652	T	C	0.328106	ENSG00000068784	2	45727561	ENSG00000068784	N	-0.134054	0.0086091	1.14e-54
rs3770249	2	45661587	A	G	0.328646	ENSG00000068784	2	45727561	ENSG00000068784	N	-0.131361	0.00843623	1.15e-54
rs3770247	2	45649897	C	G	0.329231	ENSG00000068784	2	45727561	ENSG00000068784	N	-0.129535	0.00843789	3.46e-53
rs72803994	2	45670597	A	G	0.0734473	ENSG00000068784	2	45727561	ENSG00000068784	N	0.255	0.0166162	3.74e-53
rs12987297	2	45822516	A	C	0.280519	ENSG00000068784	2	45727561	ENSG00000068784	N	-0.134961	0.00882617	8.78e-53
rs116816244	2	45575010	C	T	0.0365514	ENSG00000068784	2	45727561	ENSG00000068784	N	0.347655	0.0231637	6.45e-51
rs10169795	2	45598823	G	A	0.0641948	ENSG00000068784	2	45727561	ENSG00000068784	N	0.259775	0.017386	1.77e-50
rs4953231	2	45621425	G	A	0.0591189	ENSG00000068784	2	45727561	ENSG00000068784	N	-0.251937	0.0169504	5.71e-50
rs7604105	2	45753808	A	T	0.310383	ENSG00000068784	2	45727561	ENSG00000068784	N	-0.136992	0.0092778	2.44e-49
rs4953233	2	45664790	T	C	0.0592558	ENSG00000068784	2	45727561	ENSG00000068784	N	-0.248842	0.0169335	6.92e-49
rs10167668	2	45582319	G	A	0.0763192	ENSG00000068784	2	45727561	ENSG00000068784	N	0.217851	0.0149389	3.61e-48
rs1014455	2	45619078	C	T	0.0566179	ENSG00000068784	2	45727561	ENSG00000068784	N	-0.251699	0.0173001	5.93e-48
rs17033598	2	45623812	G	A	0.0672329	ENSG00000068784	2	45727561	ENSG00000068784	N	0.22281	0.0158435	6.39e-45
rs11688886	2	45687618	G	A	0.0492411	ENSG00000068784	2	45727561	ENSG00000068784	N	-0.254545	0.0184359	2.31e-43
rs34256563	2	45786360	C	A	0.0230781	ENSG00000068784	2	45727561	ENSG00000068784	N	-0.365032	0.0267282	1.83e-42
rs3770270	2	45705656	T	C	0.0476646	ENSG00000068784	2	45727561	ENSG00000068784	N	-0.254923	0.0187229	3.23e-42
rs72805021	2	45713144	A	G	0.0594835	ENSG00000068784	2	45727561	ENSG00000068784	N	0.254053	0.0187745	1.02e-41
rs7591446	2	45834076	T	C	0.210004	ENSG00000068784	2	45727561	ENSG00000068784	N	-0.130986	0.00972514	2.39e-41
rs35268716	2	45726600	C	T	0.166585	ENSG00000068784	2	45727561	ENSG00000068784	N	-0.142801	0.0106506	5.44e-41
rs34616217	2	45727429	C	T	0.16549	ENSG00000068784	2	45727561	ENSG00000068784	N	-0.142734	0.0106788	9.53e-41
rs3770252	2	45668873	T	G	0.0249817	ENSG00000068784	2	45727561	ENSG00000068784	N	-0.342565	0.0256695	1.26e-40
rs7599740	2	45836781	T	C	0.0472021	ENSG00000068784	2	45727561	ENSG00000068784	N	-0.247917	0.01868	3.37e-40
rs12996089	2	45719983	C	T	0.166898	ENSG00000068784	2	45727561	ENSG00000068784	N	-0.140305	0.0106242	8.08e-40
rs71422161	2	45819254	G	T	0.0236493	ENSG00000068784	2	45727561	ENSG00000068784	N	-0.356879	0.0270351	8.7e-40
rs71422163	2	45832185	A	G	0.0236669	ENSG00000068784	2	45727561	ENSG00000068784	N	-0.353736	0.0270254	3.81e-39
rs72796611	2	45846163	G	A	0.0715494	ENSG00000068784	2	45727561	ENSG00000068784	N	0.223936	0.017234	1.33e-38
rs72803952	2	45567278	T	C	0.053168	ENSG00000068784	2	45727561	ENSG00000068784	N	-0.246538	0.0190327	2.25e-38
rs17033745	2	45720658	C	A	0.164587	ENSG00000068784	2	45727561	ENSG00000068784	N	-0.138244	0.0106849	2.74e-38
rs139584827	2	45642033	C	T	0.0840151	ENSG00000068784	2	45727561	ENSG00000068784	N	0.231075	0.0178745	3.14e-38
rs4140775	2	45745731	A	C	0.0925627	ENSG00000068784	2	45727561	ENSG00000068784	N	0.176039	0.0136713	6.1e-38
rs6707411	2	45749011	G	C	0.0924395	ENSG00000068784	2	45727561	ENSG00000068784	N	0.176439	0.0137044	6.26e-38
rs138047532	2	45602244	A	G	0.0209992	ENSG00000068784	2	45727561	ENSG00000068784	N	-0.490864	0.0382567	1.1e-37
rs28581806	2	45572726	T	G	0.0893632	ENSG00000068784	2	45727561	ENSG00000068784	N	-0.178359	0.013915	1.3e-37
rs4952767	2	45841699	A	G	0.0235275	ENSG00000068784	2	45727561	ENSG00000068784	N	-0.363852	0.0284696	2.11e-37
rs6544821	2	45693244	T	C	0.0930658	ENSG00000068784	2	45727561	ENSG00000068784	N	0.174244	0.0136638	3.03e-37
rs17033490	2	45572733	C	A	0.090646	ENSG00000068784	2	45727561	ENSG00000068784	N	-0.175657	0.0138011	4.14e-37
rs3213789	2	45647071	G	A	0.0280057	ENSG00000068784	2	45727561	ENSG00000068784	N	-0.30836	0.024265	5.34e-37
rs72792788	2	45753332	G	A	0.0375265	ENSG00000068784	2	45727561	ENSG00000068784	N	0.293036	0.0230711	5.81e-37
rs33980336	2	45646234	C	A	0.0280453	ENSG00000068784	2	45727561	ENSG00000068784	N	-0.306638	0.0242494	1.19e-36
rs67477267	2	45720961	T	A	0.175425	ENSG00000068784	2	45727561	ENSG00000068784	N	-0.132941	0.010524	1.4e-36
rs13412964	2	45804153	T	C	0.0777398	ENSG00000068784	2	45727561	ENSG00000068784	N	0.186006	0.0147995	3.15e-36
rs11904307	2	45735875	C	T	0.0915714	ENSG00000068784	2	45727561	ENSG00000068784	N	0.172979	0.0137644	3.2e-36
rs3821054	2	45649754	C	G	0.0285258	ENSG00000068784	2	45727561	ENSG00000068784	N	-0.301438	0.0240507	4.9e-36
rs12712944	2	45740908	A	C	0.19888	ENSG00000068784	2	45727561	ENSG00000068784	N	-0.124261	0.00992772	6.06e-36
rs10176120	2	45806181	G	A	0.0780968	ENSG00000068784	2	45727561	ENSG00000068784	N	0.184479	0.0147689	8.36e-36
rs3770246	2	45649288	T	C	0.0927981	ENSG00000068784	2	45727561	ENSG00000068784	N	0.170886	0.0136827	8.55e-36
rs1009537	2	45742003	A	G	0.0778885	ENSG00000068784	2	45727561	ENSG00000068784	N	0.184875	0.0148137	9.6e-36
rs1009535	2	45744829	T	C	0.0777535	ENSG00000068784	2	45727561	ENSG00000068784	N	0.184912	0.0148254	1.05e-35
rs13405513	2	45751373	T	C	0.0777912	ENSG00000068784	2	45727561	ENSG00000068784	N	0.184391	0.0148222	1.58e-35
rs13400867	2	45695075	T	G	0.0911909	ENSG00000068784	2	45727561	ENSG00000068784	N	0.17123	0.0137658	1.61e-35
rs4476395	2	45748712	A	C	0.0773383	ENSG00000068784	2	45727561	ENSG00000068784	N	0.184347	0.0148623	2.5e-35
rs6754482	2	45793328	C	A	0.0763032	ENSG00000068784	2	45727561	ENSG00000068784	N	0.185224	0.0149548	3.13e-35
rs6754492	2	45793363	G	A	0.0763032	ENSG00000068784	2	45727561	ENSG00000068784	N	0.18519	0.0149547	3.21e-35
rs6736965	2	45831307	C	G	0.0788321	ENSG00000068784	2	45727561	ENSG00000068784	N	0.182399	0.0147332	3.35e-35
rs6731723	2	45796119	C	T	0.0760956	ENSG00000068784	2	45727561	ENSG00000068784	N	0.185239	0.0149734	3.74e-35
rs3755077	2	45676504	T	C	0.0948175	ENSG00000068784	2	45727561	ENSG00000068784	N	0.167195	0.0135273	4.31e-35
rs6760635	2	45803671	G	T	0.0770203	ENSG00000068784	2	45727561	ENSG00000068784	N	0.184046	0.0148907	4.31e-35
rs6741955	2	45795980	G	A	0.0761333	ENSG00000068784	2	45727561	ENSG00000068784	N	0.18501	0.0149701	4.38e-35
rs13401977	2	45750334	A	G	0.0773034	ENSG00000068784	2	45727561	ENSG00000068784	N	0.183655	0.0148658	4.62e-35
rs115151044	2	45656228	C	T	0.0371318	ENSG00000068784	2	45727561	ENSG00000068784	N	0.288725	0.023391	5.29e-35
rs6741586	2	45793731	C	T	0.0758502	ENSG00000068784	2	45727561	ENSG00000068784	N	0.185016	0.0149958	5.67e-35
rs28441520	2	45652573	T	C	0.0912694	ENSG00000068784	2	45727561	ENSG00000068784	N	0.170086	0.0137862	5.7e-35
rs6713298	2	45850077	T	C	0.260438	ENSG00000068784	2	45727561	ENSG00000068784	N	-0.111352	0.00902981	6.12e-35
rs6741984	2	45796067	T	A	0.075586	ENSG00000068784	2	45727561	ENSG00000068784	N	0.185063	0.0150201	6.98e-35
rs17422639	2	45796468	G	C	0.0761173	ENSG00000068784	2	45727561	ENSG00000068784	N	0.183934	0.0149722	1.09e-34
rs147238315	2	45655724	A	C	0.0791113	ENSG00000068784	2	45727561	ENSG00000068784	N	0.21125	0.0171972	1.1e-34
rs2276655	2	45645512	T	C	0.0912661	ENSG00000068784	2	45727561	ENSG00000068784	N	0.169017	0.0137613	1.13e-34
rs13387525	2	45804186	C	A	0.0764542	ENSG00000068784	2	45727561	ENSG00000068784	N	0.183362	0.0149418	1.28e-34
rs6747555	2	45663605	T	C	0.0957198	ENSG00000068784	2	45727561	ENSG00000068784	N	0.165464	0.0134951	1.47e-34
rs115956897	2	45650301	C	A	0.0412217	ENSG00000068784	2	45727561	ENSG00000068784	N	-0.248892	0.0203008	1.48e-34
rs55987332	2	45830117	C	G	0.0790586	ENSG00000068784	2	45727561	ENSG00000068784	N	0.180378	0.0147144	1.51e-34
rs11904532	2	45644429	T	C	0.0923263	ENSG00000068784	2	45727561	ENSG00000068784	N	0.168075	0.0137155	1.59e-34
rs72616918	2	45641278	G	T	0.0942324	ENSG00000068784	2	45727561	ENSG00000068784	N	0.166494	0.0135902	1.66e-34
rs6753931	2	45798849	C	A	0.0765325	ENSG00000068784	2	45727561	ENSG00000068784	N	0.18289	0.0149351	1.77e-34
rs7573215	2	45752140	T	C	0.078977	ENSG00000068784	2	45727561	ENSG00000068784	N	0.179704	0.0146947	2.17e-34
rs13410756	2	45643750	A	T	0.0947833	ENSG00000068784	2	45727561	ENSG00000068784	N	0.165671	0.0135552	2.37e-34
rs116755350	2	45625710	C	T	0.0335963	ENSG00000068784	2	45727561	ENSG00000068784	N	0.296768	0.0243305	3.21e-34
rs12611431	2	45644939	A	G	0.091024	ENSG00000068784	2	45727561	ENSG00000068784	N	0.168194	0.0138036	3.75e-34
rs12612131	2	45645286	A	G	0.0909674	ENSG00000068784	2	45727561	ENSG00000068784	N	0.168207	0.0138076	3.87e-34
rs57343587	2	45643070	G	T	0.0930324	ENSG00000068784	2	45727561	ENSG00000068784	N	0.16617	0.013644	4.02e-34
rs3770301	2	45805452	A	T	0.0786205	ENSG00000068784	2	45727561	ENSG00000068784	N	0.179583	0.0147535	4.37e-34
rs3755076	2	45669349	C	T	0.0964523	ENSG00000068784	2	45727561	ENSG00000068784	N	0.163161	0.0134254	5.52e-34
rs6544833	2	45801621	G	C	0.0799426	ENSG00000068784	2	45727561	ENSG00000068784	N	0.177891	0.0146402	5.68e-34
rs35423713	2	45659262	G	A	0.0282957	ENSG00000068784	2	45727561	ENSG00000068784	N	-0.292082	0.0241502	1.13e-33
rs13402828	2	45803138	G	A	0.08054	ENSG00000068784	2	45727561	ENSG00000068784	N	0.176752	0.0146538	1.68e-33
rs34269518	2	45647834	A	G	0.0272844	ENSG00000068784	2	45727561	ENSG00000068784	N	-0.296223	0.0246504	2.89e-33
rs6716630	2	45796235	T	C	0.0792183	ENSG00000068784	2	45727561	ENSG00000068784	N	0.177235	0.0147649	3.39e-33
rs7585193	2	45806250	T	C	0.0799237	ENSG00000068784	2	45727561	ENSG00000068784	N	0.176427	0.0147052	3.66e-33
rs6731122	2	45699992	A	C	0.0949909	ENSG00000068784	2	45727561	ENSG00000068784	N	0.162484	0.013543	3.66e-33
rs4455206	2	45669065	G	C	0.0952704	ENSG00000068784	2	45727561	ENSG00000068784	N	0.162195	0.0135251	3.9e-33
rs72616979	2	45643268	A	G	0.0946441	ENSG00000068784	2	45727561	ENSG00000068784	N	0.162586	0.0135649	4.22e-33
rs72616916	2	45640790	A	C	0.0950062	ENSG00000068784	2	45727561	ENSG00000068784	N	0.162305	0.0135419	4.24e-33
rs56053665	2	45807935	T	C	0.0800682	ENSG00000068784	2	45727561	ENSG00000068784	N	0.176234	0.0147203	4.97e-33
rs2053185	2	45800022	T	G	0.0791069	ENSG00000068784	2	45727561	ENSG00000068784	N	0.176824	0.0147747	5.23e-33
rs3770253	2	45669485	T	C	0.0960442	ENSG00000068784	2	45727561	ENSG00000068784	N	0.160966	0.0134765	6.96e-33
rs10205197	2	45702115	C	G	0.0941893	ENSG00000068784	2	45727561	ENSG00000068784	N	0.163283	0.013678	7.54e-33
rs72617001	2	45791353	C	T	0.0754916	ENSG00000068784	2	45727561	ENSG00000068784	N	0.178924	0.0150309	1.13e-32
rs71422157	2	45660533	C	A	0.0285917	ENSG00000068784	2	45727561	ENSG00000068784	N	-0.284411	0.0239859	1.97e-32
rs55703923	2	45798514	A	G	0.0793374	ENSG00000068784	2	45727561	ENSG00000068784	N	0.174625	0.0147829	3.36e-32
rs7585409	2	45806248	T	G	0.0795481	ENSG00000068784	2	45727561	ENSG00000068784	N	0.174397	0.0147649	3.4e-32
rs71422156	2	45655003	T	C	0.0274086	ENSG00000068784	2	45727561	ENSG00000068784	N	-0.289636	0.0245292	3.56e-32
rs11903597	2	45791727	C	A	0.0786863	ENSG00000068784	2	45727561	ENSG00000068784	N	0.174768	0.0148388	5.08e-32
rs6544832	2	45799491	T	G	0.0786924	ENSG00000068784	2	45727561	ENSG00000068784	N	0.174757	0.0148386	5.12e-32
rs67735804	2	45807719	C	T	0.0799019	ENSG00000068784	2	45727561	ENSG00000068784	N	0.173256	0.0147359	6.47e-32
rs3755073	2	45640374	A	C	0.0932316	ENSG00000068784	2	45727561	ENSG00000068784	N	0.161159	0.0137161	7.1e-32
rs6544831	2	45799332	C	T	0.079031	ENSG00000068784	2	45727561	ENSG00000068784	N	0.173878	0.0148092	7.84e-32
rs72618607	2	45804095	T	G	0.0789927	ENSG00000068784	2	45727561	ENSG00000068784	N	0.173706	0.0148127	9.29e-32
rs713306	2	45800703	C	T	0.0790149	ENSG00000068784	2	45727561	ENSG00000068784	N	0.173551	0.0148111	1.04e-31
rs6544835	2	45803501	G	A	0.0795098	ENSG00000068784	2	45727561	ENSG00000068784	N	0.172812	0.0147688	1.26e-31
rs10196925	2	45564803	A	G	0.165888	ENSG00000068784	2	45727561	ENSG00000068784	N	-0.132207	0.0113368	2e-31
rs77354211	2	45568791	T	G	0.0209342	ENSG00000068784	2	45727561	ENSG00000068784	N	-0.353512	0.0304699	4.03e-31
rs10196899	2	45629951	T	C	0.092262	ENSG00000068784	2	45727561	ENSG00000068784	N	0.157609	0.0136985	1.24e-30
rs12623099	2	45838863	T	G	0.12165	ENSG00000068784	2	45727561	ENSG00000068784	N	-0.138721	0.0121504	3.44e-30
rs1550109	2	45779608	G	T	0.122575	ENSG00000068784	2	45727561	ENSG00000068784	N	-0.137831	0.0121104	5.19e-30
rs13019517	2	45832137	G	A	0.122867	ENSG00000068784	2	45727561	ENSG00000068784	N	-0.137637	0.0120984	5.48e-30
rs12994349	2	45823458	G	C	0.12258	ENSG00000068784	2	45727561	ENSG00000068784	N	-0.13775	0.0121103	5.6e-30
rs17394793	2	45799862	G	A	0.122603	ENSG00000068784	2	45727561	ENSG00000068784	N	-0.13773	0.0121094	5.65e-30
rs73925648	2	45641460	A	G	0.0937921	ENSG00000068784	2	45727561	ENSG00000068784	N	0.155883	0.0137344	7.43e-30
rs7557300	2	45635313	C	A	0.0934458	ENSG00000068784	2	45727561	ENSG00000068784	N	0.153953	0.0136213	1.28e-29
rs141609286	2	45700280	T	C	0.0188686	ENSG00000068784	2	45727561	ENSG00000068784	N	-0.489213	0.0436167	3.4e-29
rs12622230	2	45855315	C	A	0.131583	ENSG00000068784	2	45727561	ENSG00000068784	N	-0.131671	0.0117898	5.84e-29
rs3770289	2	45764951	G	T	0.123424	ENSG00000068784	2	45727561	ENSG00000068784	N	-0.13471	0.0120755	6.72e-29
rs34669198	2	45748277	T	C	0.12316	ENSG00000068784	2	45727561	ENSG00000068784	N	-0.134825	0.0120865	6.77e-29
rs755654	2	45770222	C	T	0.121862	ENSG00000068784	2	45727561	ENSG00000068784	N	-0.135302	0.0121419	7.71e-29
rs3770284	2	45760123	G	A	0.123726	ENSG00000068784	2	45727561	ENSG00000068784	N	-0.134043	0.0120629	1.1e-28
rs114950338	2	45743341	C	A	0.026439	ENSG00000068784	2	45727561	ENSG00000068784	N	-0.301727	0.0276069	8.34e-28
rs3821058	2	45732293	C	T	0.121296	ENSG00000068784	2	45727561	ENSG00000068784	N	-0.132144	0.0121684	1.8e-27
rs13021058	2	45728551	C	T	0.121881	ENSG00000068784	2	45727561	ENSG00000068784	N	-0.130032	0.0121436	9.36e-27
rs76819849	2	45655712	C	A	0.0208249	ENSG00000068784	2	45727561	ENSG00000068784	N	-0.373707	0.0351903	2.42e-26
rs4952764	2	45662700	G	A	0.174879	ENSG00000068784	2	45727561	ENSG00000068784	N	-0.110844	0.0104532	2.86e-26
rs116431997	2	45641836	C	T	0.0955294	ENSG00000068784	2	45727561	ENSG00000068784	N	0.153805	0.0145272	3.41e-26
rs7570846	2	45596956	C	G	0.103352	ENSG00000068784	2	45727561	ENSG00000068784	N	0.137572	0.0130509	5.58e-26
rs17394303	2	45739280	T	C	0.120296	ENSG00000068784	2	45727561	ENSG00000068784	N	-0.128257	0.0122127	8.46e-26
rs1589039	2	45858240	T	G	0.379815	ENSG00000068784	2	45727561	ENSG00000068784	N	-0.085615	0.00817077	1.09e-25
rs3770262	2	45677125	C	T	0.123097	ENSG00000068784	2	45727561	ENSG00000068784	N	-0.126103	0.0120701	1.5e-25
rs13010414	2	45849003	T	G	0.424966	ENSG00000068784	2	45727561	ENSG00000068784	N	0.0834041	0.00802255	2.58e-25
rs13032444	2	45677538	C	T	0.123334	ENSG00000068784	2	45727561	ENSG00000068784	N	-0.125438	0.0120825	3e-25
rs1851557	2	45843942	G	A	0.430095	ENSG00000068784	2	45727561	ENSG00000068784	N	0.0829519	0.00802506	4.81e-25
rs3821057	2	45681045	C	T	0.121749	ENSG00000068784	2	45727561	ENSG00000068784	N	-0.12471	0.0121504	1.03e-24
rs7562458	2	45601620	T	A	0.102763	ENSG00000068784	2	45727561	ENSG00000068784	N	0.133523	0.0130851	1.9e-24
rs35480427	2	45681756	A	G	0.121787	ENSG00000068784	2	45727561	ENSG00000068784	N	-0.123682	0.0121493	2.43e-24
rs2067981	2	45595266	G	A	0.106265	ENSG00000068784	2	45727561	ENSG00000068784	N	0.130613	0.0128698	3.35e-24
rs12328653	2	45591275	A	G	0.103875	ENSG00000068784	2	45727561	ENSG00000068784	N	0.131163	0.0129996	6.13e-24
rs13409593	2	45588425	C	T	0.104654	ENSG00000068784	2	45727561	ENSG00000068784	N	0.130687	0.0129807	7.67e-24
rs11903938	2	45596327	G	A	0.105915	ENSG00000068784	2	45727561	ENSG00000068784	N	0.129587	0.0129123	1.06e-23
rs13426281	2	45598257	A	T	0.104292	ENSG00000068784	2	45727561	ENSG00000068784	N	0.130396	0.0130006	1.13e-23
rs2067982	2	45595464	A	T	0.105858	ENSG00000068784	2	45727561	ENSG00000068784	N	0.12951	0.0129156	1.16e-23
rs9808198	2	45590584	T	C	0.103801	ENSG00000068784	2	45727561	ENSG00000068784	N	0.129752	0.0130281	2.29e-23
rs35616470	2	45641163	A	G	0.118361	ENSG00000068784	2	45727561	ENSG00000068784	N	-0.122469	0.012301	2.37e-23
rs13026123	2	45654050	A	T	0.11948	ENSG00000068784	2	45727561	ENSG00000068784	N	-0.121959	0.0122503	2.38e-23
rs34124595	2	45651847	T	C	0.11902	ENSG00000068784	2	45727561	ENSG00000068784	N	-0.1219	0.0122488	2.47e-23
rs741559	2	45581038	C	A	0.12115	ENSG00000068784	2	45727561	ENSG00000068784	N	-0.121071	0.0121777	2.73e-23
rs79710228	2	45658477	A	G	0.117445	ENSG00000068784	2	45727561	ENSG00000068784	N	-0.122257	0.0123432	3.97e-23
rs1012341	2	45667098	C	G	0.0922438	ENSG00000068784	2	45727561	ENSG00000068784	N	-0.182796	0.0185622	7.01e-23
rs12987559	2	45581754	A	G	0.121541	ENSG00000068784	2	45727561	ENSG00000068784	N	-0.11964	0.0121618	7.77e-23
rs34654410	2	45641314	C	T	0.118531	ENSG00000068784	2	45727561	ENSG00000068784	N	-0.120784	0.012294	8.82e-23
rs6711122	2	45585144	C	T	0.107802	ENSG00000068784	2	45727561	ENSG00000068784	N	0.125582	0.01279	9.34e-23
rs12991324	2	45613138	C	T	0.12022	ENSG00000068784	2	45727561	ENSG00000068784	N	-0.119704	0.0122185	1.16e-22
rs3770241	2	45621627	G	A	0.119997	ENSG00000068784	2	45727561	ENSG00000068784	N	-0.119281	0.0122062	1.48e-22
rs10432665	2	45620417	C	T	0.120386	ENSG00000068784	2	45727561	ENSG00000068784	N	-0.119069	0.0122112	1.83e-22
rs6544812	2	45584699	G	A	0.107017	ENSG00000068784	2	45727561	ENSG00000068784	N	0.125162	0.0128551	2.11e-22
rs13029877	2	45571648	C	T	0.121124	ENSG00000068784	2	45727561	ENSG00000068784	N	-0.116925	0.0121576	6.75e-22
rs62128607	2	45824728	T	G	0.0476133	ENSG00000068784	2	45727561	ENSG00000068784	N	0.198028	0.0206641	9.41e-22
rs7592416	2	45593099	C	T	0.104971	ENSG00000068784	2	45727561	ENSG00000068784	N	0.123951	0.0129654	1.18e-21
rs114892431	2	45564638	T	C	0.0240085	ENSG00000068784	2	45727561	ENSG00000068784	N	-0.28529	0.0298476	1.2e-21
rs4953246	2	45980110	C	T	0.310395	ENSG00000068784	2	45727561	ENSG00000068784	N	0.0812131	0.00859125	3.29e-21
rs72799985	2	45984378	T	C	0.330452	ENSG00000068784	2	45727561	ENSG00000068784	N	0.0795974	0.00844948	4.49e-21
rs3731944	2	45616849	C	T	0.114686	ENSG00000068784	2	45727561	ENSG00000068784	N	-0.117351	0.0124719	5e-21
rs867286	2	45982030	A	G	0.331429	ENSG00000068784	2	45727561	ENSG00000068784	N	0.0788759	0.00842763	8.03e-21
rs884399	2	45982925	T	G	0.330527	ENSG00000068784	2	45727561	ENSG00000068784	N	0.0788537	0.00843337	8.75e-21
rs2344661	2	45834928	T	C	0.187512	ENSG00000068784	2	45727561	ENSG00000068784	N	-0.0944065	0.0101635	1.56e-20
rs62128611	2	45835603	A	C	0.395468	ENSG00000068784	2	45727561	ENSG00000068784	N	0.0752071	0.00811365	1.88e-20
rs12995580	2	45972047	T	C	0.325191	ENSG00000068784	2	45727561	ENSG00000068784	N	0.0815197	0.0090477	2.06e-19
rs34267529	2	45986472	A	G	0.385141	ENSG00000068784	2	45727561	ENSG00000068784	N	0.0727194	0.00819595	7.15e-19
rs62127071	2	45591255	T	C	0.0374839	ENSG00000068784	2	45727561	ENSG00000068784	N	0.199732	0.0227284	1.53e-18
rs56113806	2	45985342	T	C	0.385712	ENSG00000068784	2	45727561	ENSG00000068784	N	0.0709375	0.00816669	3.75e-18
rs12994547	2	45610513	T	C	0.0755658	ENSG00000068784	2	45727561	ENSG00000068784	N	-0.130933	0.0151203	4.74e-18
rs7599607	2	45815759	T	C	0.0680406	ENSG00000068784	2	45727561	ENSG00000068784	N	0.139736	0.016361	1.33e-17
rs67610850	2	45569671	T	C	0.0770928	ENSG00000068784	2	45727561	ENSG00000068784	N	0.123892	0.0149545	1.19e-16
rs111382435	2	45931800	C	T	0.0512362	ENSG00000068784	2	45727561	ENSG00000068784	N	0.154798	0.0186881	1.2e-16
rs17323302	2	45923537	G	A	0.0513184	ENSG00000068784	2	45727561	ENSG00000068784	N	0.154298	0.0186738	1.42e-16
rs884401	2	45982608	C	T	0.355126	ENSG00000068784	2	45727561	ENSG00000068784	N	0.0672646	0.00830796	5.66e-16
rs6725040	2	45673915	T	C	0.0207138	ENSG00000068784	2	45727561	ENSG00000068784	N	-0.25726	0.0320685	1.04e-15
rs35316747	2	45836717	T	G	0.0755556	ENSG00000068784	2	45727561	ENSG00000068784	N	-0.123534	0.0154758	1.44e-15
rs13003471	2	45629371	G	A	0.0771249	ENSG00000068784	2	45727561	ENSG00000068784	N	-0.115017	0.0149055	1.2e-14
rs62127070	2	45571326	T	C	0.0332604	ENSG00000068784	2	45727561	ENSG00000068784	N	0.193119	0.025042	1.24e-14
rs115521267	2	45778061	C	T	0.0188592	ENSG00000068784	2	45727561	ENSG00000068784	N	-0.264348	0.0347579	2.84e-14
rs62127069	2	45565286	T	C	0.0223212	ENSG00000068784	2	45727561	ENSG00000068784	N	0.237709	0.0312685	2.91e-14
rs115392325	2	45574639	A	G	0.0234287	ENSG00000068784	2	45727561	ENSG00000068784	N	-0.204693	0.0270108	3.5e-14
rs142256552	2	45734687	T	C	0.0196531	ENSG00000068784	2	45727561	ENSG00000068784	N	0.266809	0.0352111	3.53e-14
rs17394499	2	45765120	C	T	0.0610198	ENSG00000068784	2	45727561	ENSG00000068784	N	-0.131117	0.0173882	4.68e-14
rs4953230	2	45607823	G	C	0.0271381	ENSG00000068784	2	45727561	ENSG00000068784	N	-0.270523	0.0362904	9.03e-14
rs67714754	2	45847424	T	C	0.0617222	ENSG00000068784	2	45727561	ENSG00000068784	N	-0.125527	0.0169989	1.53e-13
rs940052	2	45981142	A	G	0.442369	ENSG00000068784	2	45727561	ENSG00000068784	N	-0.0584608	0.00799148	2.57e-13
rs11125031	2	45977576	G	A	0.395299	ENSG00000068784	2	45727561	ENSG00000068784	N	0.0587119	0.00811857	4.77e-13
rs182469980	2	45676602	A	G	0.0290616	ENSG00000068784	2	45727561	ENSG00000068784	N	-0.436999	0.0639654	8.39e-12
rs144237118	2	45629053	T	C	0.0135961	ENSG00000068784	2	45727561	ENSG00000068784	N	-0.324324	0.0481507	1.63e-11
rs140086851	2	45781484	G	A	0.0270775	ENSG00000068784	2	45727561	ENSG00000068784	N	-0.444201	0.0662137	1.97e-11
rs11685236	2	45697809	T	C	0.0437774	ENSG00000068784	2	45727561	ENSG00000068784	N	-0.130976	0.0196537	2.66e-11
rs17393794	2	45633853	C	T	0.0364998	ENSG00000068784	2	45727561	ENSG00000068784	N	-0.146846	0.0223932	5.47e-11
rs77515143	2	45563613	T	C	0.0631064	ENSG00000068784	2	45727561	ENSG00000068784	N	-0.113244	0.0175084	9.93e-11
rs151257841	2	45816871	T	C	0.0115113	ENSG00000068784	2	45727561	ENSG00000068784	N	-0.444916	0.0694161	1.46e-10
rs138237370	2	45595249	T	C	0.0133688	ENSG00000068784	2	45727561	ENSG00000068784	N	-0.287095	0.044853	1.55e-10
rs76800277	2	45827844	A	C	0.0347132	ENSG00000068784	2	45727561	ENSG00000068784	N	-0.142202	0.0223483	1.98e-10
rs4952752	2	45439913	C	T	0.396157	ENSG00000068784	2	45727561	ENSG00000068784	N	0.0517403	0.00815939	2.28e-10
rs7566461	2	45662988	G	A	0.0209226	ENSG00000068784	2	45727561	ENSG00000068784	N	0.1973	0.0311298	2.33e-10
rs4267552	2	45984959	C	G	0.400181	ENSG00000068784	2	45727561	ENSG00000068784	N	-0.0510941	0.00811919	3.11e-10
rs116327941	2	45541078	A	G	0.0316283	ENSG00000068784	2	45727561	ENSG00000068784	N	0.154924	0.0247017	3.57e-10
rs9309126	2	45565740	A	G	0.246871	ENSG00000068784	2	45727561	ENSG00000068784	N	-0.0615484	0.00983453	3.89e-10
rs4516484	2	45728880	G	T	0.049918	ENSG00000068784	2	45727561	ENSG00000068784	N	-0.11529	0.0187105	7.19e-10
rs116083698	2	45541077	A	G	0.031881	ENSG00000068784	2	45727561	ENSG00000068784	N	0.15068	0.0246064	9.15e-10
rs7593350	2	45567976	T	G	0.0679081	ENSG00000068784	2	45727561	ENSG00000068784	N	0.0971032	0.0158956	1e-09
rs186368304	2	45595250	A	G	0.0168546	ENSG00000068784	2	45727561	ENSG00000068784	N	0.355708	0.0584988	1.2e-09
rs4953247	2	45985386	A	G	0.398343	ENSG00000068784	2	45727561	ENSG00000068784	N	-0.0493781	0.00812541	1.22e-09
rs34732388	2	45985186	T	C	0.398441	ENSG00000068784	2	45727561	ENSG00000068784	N	-0.049325	0.00812495	1.27e-09
rs938661	2	45981920	T	C	0.399023	ENSG00000068784	2	45727561	ENSG00000068784	N	-0.0492049	0.00810784	1.29e-09
rs80089451	2	45899902	T	C	0.052912	ENSG00000068784	2	45727561	ENSG00000068784	N	-0.113603	0.0187792	1.45e-09
rs884400	2	45982645	T	C	0.399094	ENSG00000068784	2	45727561	ENSG00000068784	N	-0.0490502	0.00812251	1.55e-09
rs1468042	2	45983518	A	G	0.398343	ENSG00000068784	2	45727561	ENSG00000068784	N	-0.0488603	0.00810986	1.69e-09
rs938663	2	45983411	T	C	0.398192	ENSG00000068784	2	45727561	ENSG00000068784	N	-0.0488464	0.00811025	1.71e-09
rs940053	2	45981152	T	C	0.399109	ENSG00000068784	2	45727561	ENSG00000068784	N	-0.0489138	0.00812171	1.72e-09
rs11899012	2	45760477	A	C	0.0288586	ENSG00000068784	2	45727561	ENSG00000068784	N	-0.150937	0.0250876	1.78e-09
rs585156	2	45901755	C	T	0.310985	ENSG00000068784	2	45727561	ENSG00000068784	N	-0.0511971	0.00857689	2.38e-09
rs1533476	2	45981111	T	C	0.399525	ENSG00000068784	2	45727561	ENSG00000068784	N	-0.0483007	0.00811668	2.67e-09
rs13024953	2	45567536	T	C	0.0657402	ENSG00000068784	2	45727561	ENSG00000068784	N	0.0960062	0.0161366	2.69e-09
rs7596942	2	45839700	T	G	0.139145	ENSG00000068784	2	45727561	ENSG00000068784	N	-0.0681953	0.0114714	2.77e-09
rs4952769	2	45986619	A	C	0.397799	ENSG00000068784	2	45727561	ENSG00000068784	N	-0.0489239	0.00823386	2.82e-09
rs143648674	2	45896925	A	G	0.0164831	ENSG00000068784	2	45727561	ENSG00000068784	N	0.290038	0.048846	2.89e-09
rs35648680	2	45978563	A	G	0.397962	ENSG00000068784	2	45727561	ENSG00000068784	N	-0.0483194	0.00813841	2.9e-09
rs78025356	2	45878290	A	G	0.0922148	ENSG00000068784	2	45727561	ENSG00000068784	N	0.0813008	0.0138398	4.24e-09
rs35280064	2	45860968	G	A	0.394803	ENSG00000068784	2	45727561	ENSG00000068784	N	-0.0554787	0.00946251	4.55e-09
rs2344660	2	45789427	T	C	0.0161509	ENSG00000068784	2	45727561	ENSG00000068784	N	-0.196615	0.0335486	4.61e-09
rs11686828	2	45428060	G	C	0.348006	ENSG00000068784	2	45727561	ENSG00000068784	N	0.0486463	0.00837977	6.43e-09
rs141267977	2	45666407	C	T	0.0135217	ENSG00000068784	2	45727561	ENSG00000068784	N	0.38943	0.0674383	7.71e-09
rs192361456	2	45845958	G	A	0.0149152	ENSG00000068784	2	45727561	ENSG00000068784	N	-0.283637	0.0494952	1e-08
rs142631343	2	45595333	C	T	0.0133999	ENSG00000068784	2	45727561	ENSG00000068784	N	0.387312	0.0677428	1.08e-08
rs28384350	2	45577895	A	G	0.0134076	ENSG00000068784	2	45727561	ENSG00000068784	N	-0.327782	0.0573687	1.11e-08
rs7582153	2	45978072	A	G	0.391364	ENSG00000068784	2	45727561	ENSG00000068784	N	-0.0464065	0.00815152	1.25e-08
rs116577122	2	45820984	C	T	0.0206041	ENSG00000068784	2	45727561	ENSG00000068784	N	-0.170644	0.029987	1.27e-08
rs1522992	2	45843440	C	G	0.400762	ENSG00000068784	2	45727561	ENSG00000068784	N	0.046167	0.00811714	1.29e-08
rs183277912	2	45581921	A	C	0.0135217	ENSG00000068784	2	45727561	ENSG00000068784	N	0.382074	0.0674446	1.47e-08
rs2196401	2	45796983	T	G	0.014463	ENSG00000068784	2	45727561	ENSG00000068784	N	-0.205006	0.0361894	1.47e-08
rs3770245	2	45639498	A	T	0.0411857	ENSG00000068784	2	45727561	ENSG00000068784	N	-0.113915	0.0201227	1.5e-08
rs6746564	2	45608409	A	G	0.0425011	ENSG00000068784	2	45727561	ENSG00000068784	N	-0.111918	0.0198212	1.64e-08
rs4369911	2	45864414	G	T	0.397104	ENSG00000068784	2	45727561	ENSG00000068784	N	-0.045533	0.00813001	2.14e-08
rs12999118	2	45431497	C	T	0.372122	ENSG00000068784	2	45727561	ENSG00000068784	N	0.0459756	0.0082299	2.32e-08
rs12999134	2	45431513	C	T	0.372499	ENSG00000068784	2	45727561	ENSG00000068784	N	0.0458839	0.00822823	2.46e-08
rs4953208	2	45437361	G	A	0.376376	ENSG00000068784	2	45727561	ENSG00000068784	N	0.0456617	0.00819573	2.53e-08
rs6715531	2	45984318	G	A	0.331804	ENSG00000068784	2	45727561	ENSG00000068784	N	-0.046985	0.00843385	2.53e-08
rs79646085	2	45812289	T	C	0.0138401	ENSG00000068784	2	45727561	ENSG00000068784	N	0.254868	0.045947	2.91e-08
rs6758992	2	45604509	G	A	0.0433252	ENSG00000068784	2	45727561	ENSG00000068784	N	-0.108648	0.0196053	2.99e-08
rs188934838	2	45593839	T	C	0.0138872	ENSG00000068784	2	45727561	ENSG00000068784	N	0.368688	0.0665671	3.05e-08
rs12474319	2	45988410	G	A	0.292906	ENSG00000068784	2	45727561	ENSG00000068784	N	-0.0525819	0.00956974	3.92e-08
rs75057078	2	45682813	G	A	0.0344089	ENSG00000068784	2	45727561	ENSG00000068784	N	-0.122991	0.0224469	4.27e-08
rs72796627	2	45862764	A	G	0.163423	ENSG00000068784	2	45727561	ENSG00000068784	N	-0.0603897	0.0110369	4.46e-08
rs11888802	2	45565550	G	A	0.0729452	ENSG00000068784	2	45727561	ENSG00000068784	N	0.0834814	0.0152695	4.57e-08
rs7590217	2	45862607	T	C	0.162467	ENSG00000068784	2	45727561	ENSG00000068784	N	-0.060351	0.0110472	4.68e-08
rs115777111	2	45713357	A	G	0.0344897	ENSG00000068784	2	45727561	ENSG00000068784	N	-0.122281	0.0224212	4.93e-08

## Sheet: Supplementary Table S9
Supplementary Table S9: Specific eQTL data used for EPT1
SNP	Chr	BP	A1	A2	Freq	Probe	Probe_Chr	Probe_bp	Gene	Orientation	b	SE	p
rs10190873	2	26562616	T	C	0.0991544	ENSG00000138018	2	26575087	ENSG00000138018	N	0.177713	0.0132794	7.64e-41
rs6546938	2	26586067	G	A	0.0918486	ENSG00000138018	2	26575087	ENSG00000138018	N	0.183301	0.013716	9.81e-41
rs6546936	2	26582698	G	T	0.0896807	ENSG00000138018	2	26575087	ENSG00000138018	N	0.184796	0.0138898	2.18e-40
rs2163243	2	26634916	C	G	0.111902	ENSG00000138018	2	26575087	ENSG00000138018	N	0.157091	0.0125937	1.04e-35
rs11681904	2	26635371	T	A	0.111931	ENSG00000138018	2	26575087	ENSG00000138018	N	0.156927	0.0125921	1.2e-35
rs6722027	2	26638322	T	C	0.11233	ENSG00000138018	2	26575087	ENSG00000138018	N	0.154487	0.0125503	8.06e-35
rs11692097	2	26639273	G	T	0.110407	ENSG00000138018	2	26575087	ENSG00000138018	N	0.1559	0.0126688	8.43e-35
rs11126483	2	26664327	C	T	0.115348	ENSG00000138018	2	26575087	ENSG00000138018	N	0.152859	0.012482	1.76e-34
rs10186721	2	26646682	C	T	0.113195	ENSG00000138018	2	26575087	ENSG00000138018	N	0.153081	0.0125088	1.95e-34
rs6711449	2	26645596	C	T	0.111099	ENSG00000138018	2	26575087	ENSG00000138018	N	0.154342	0.0126351	2.57e-34
rs7423300	2	26647277	T	G	0.113364	ENSG00000138018	2	26575087	ENSG00000138018	N	0.152406	0.0125009	3.45e-34
rs10164981	2	26555752	A	G	0.130506	ENSG00000138018	2	26575087	ENSG00000138018	N	0.138829	0.0117674	4.01e-32
rs3795958	2	26667130	G	A	0.1804	ENSG00000138018	2	26575087	ENSG00000138018	N	-0.0590972	0.0103887	1.28e-08
rs1897115	2	26554063	C	T	0.159168	ENSG00000138018	2	26575087	ENSG00000138018	N	0.121262	0.0108958	9.04e-29
rs11126436	2	26549842	G	C	0.166237	ENSG00000138018	2	26575087	ENSG00000138018	N	0.118408	0.010757	3.51e-28
rs12992134	2	26547492	T	C	0.347626	ENSG00000138018	2	26575087	ENSG00000138018	N	-0.0497293	0.0083971	3.18e-09
rs9917132	2	26455811	A	G	0.080909	ENSG00000138018	2	26575087	ENSG00000138018	N	0.107525	0.0152683	1.89e-12
rs10167109	2	26650419	T	C	0.114229	ENSG00000138018	2	26575087	ENSG00000138018	N	0.134626	0.0134788	1.72e-23
rs7586702	2	26647529	T	C	0.114229	ENSG00000138018	2	26575087	ENSG00000138018	N	0.134367	0.0134787	2.09e-23
rs11689086	2	26549127	T	C	0.34804	ENSG00000138018	2	26575087	ENSG00000138018	N	-0.0493867	0.00833474	3.12e-09
rs12615704	2	26551903	C	G	0.347841	ENSG00000138018	2	26575087	ENSG00000138018	N	-0.0497883	0.00835121	2.49e-09
rs4416176	2	26682646	C	T	0.0944041	ENSG00000138018	2	26575087	ENSG00000138018	N	0.132135	0.0135662	2.04e-22
rs116395709	2	26563194	T	G	0.0293185	ENSG00000138018	2	26575087	ENSG00000138018	N	0.232033	0.0239165	2.96e-22
rs2272072	2	26693967	T	C	0.0794006	ENSG00000138018	2	26575087	ENSG00000138018	N	0.141492	0.0146757	5.36e-22
rs113395747	2	26596050	T	C	0.030988	ENSG00000138018	2	26575087	ENSG00000138018	N	0.222231	0.0230683	5.77e-22
rs58242251	2	26608714	G	T	0.0289761	ENSG00000138018	2	26575087	ENSG00000138018	N	0.22863	0.0238305	8.47e-22
rs116703846	2	26631842	T	C	0.0271126	ENSG00000138018	2	26575087	ENSG00000138018	N	0.23843	0.0248904	9.78e-22
rs2002474	2	26457507	A	G	0.0615677	ENSG00000138018	2	26575087	ENSG00000138018	N	0.12414	0.0185693	2.31e-11
rs13019083	2	26521538	G	A	0.0728346	ENSG00000138018	2	26575087	ENSG00000138018	N	0.124097	0.0160175	9.36e-15
rs112565707	2	26557421	G	A	0.0292249	ENSG00000138018	2	26575087	ENSG00000138018	N	0.225869	0.0237327	1.78e-21
rs111504257	2	26555952	G	A	0.0290587	ENSG00000138018	2	26575087	ENSG00000138018	N	0.225073	0.0237554	2.68e-21
rs115865903	2	26565561	G	C	0.02911	ENSG00000138018	2	26575087	ENSG00000138018	N	0.225158	0.0237784	2.83e-21
rs10189228	2	26559690	G	A	0.0303843	ENSG00000138018	2	26575087	ENSG00000138018	N	0.219829	0.0232323	3.02e-21
rs12476565	2	26487441	G	A	0.0594391	ENSG00000138018	2	26575087	ENSG00000138018	N	0.136725	0.0192663	1.28e-12
rs9789650	2	26624843	T	C	0.0270502	ENSG00000138018	2	26575087	ENSG00000138018	N	0.232281	0.0246149	3.85e-21
rs75423556	2	26575436	A	G	0.0592021	ENSG00000138018	2	26575087	ENSG00000138018	N	0.158806	0.0168398	4.09e-21
rs58275501	2	26588360	T	C	0.059221	ENSG00000138018	2	26575087	ENSG00000138018	N	0.158681	0.0168373	4.33e-21
rs1816305	2	26554345	G	A	0.0302694	ENSG00000138018	2	26575087	ENSG00000138018	N	0.219704	0.0233177	4.42e-21
rs1346795	2	26554098	A	T	0.0305381	ENSG00000138018	2	26575087	ENSG00000138018	N	0.218625	0.0232185	4.69e-21
rs934280	2	26607992	T	C	0.0302131	ENSG00000138018	2	26575087	ENSG00000138018	N	0.21923	0.0232966	4.94e-21
rs11126455	2	26611667	T	C	0.0299446	ENSG00000138018	2	26575087	ENSG00000138018	N	0.220236	0.0234403	5.69e-21
rs6546899	2	26515613	A	C	0.076252	ENSG00000138018	2	26575087	ENSG00000138018	N	0.117566	0.0156529	5.88e-14
rs4665852	2	26570587	G	A	0.0611938	ENSG00000138018	2	26575087	ENSG00000138018	N	0.155233	0.0165525	6.71e-21
rs12185614	2	26464408	A	G	0.0764141	ENSG00000138018	2	26575087	ENSG00000138018	N	0.118427	0.0156686	4.09e-14
rs13001941	2	26561456	A	G	0.345546	ENSG00000138018	2	26575087	ENSG00000138018	N	-0.0493459	0.00836456	3.65e-09
rs7603413	2	26561117	A	C	0.345386	ENSG00000138018	2	26575087	ENSG00000138018	N	-0.0497213	0.00835035	2.61e-09
rs2115883	2	26583818	T	C	0.0302694	ENSG00000138018	2	26575087	ENSG00000138018	N	0.218225	0.0233181	8.08e-21
rs11126464	2	26627523	T	G	0.0302706	ENSG00000138018	2	26575087	ENSG00000138018	N	0.218176	0.0233183	8.25e-21
rs10170985	2	26627897	A	G	0.0301368	ENSG00000138018	2	26575087	ENSG00000138018	N	0.218379	0.0233685	9.19e-21
rs4665847	2	26480428	T	C	0.0617359	ENSG00000138018	2	26575087	ENSG00000138018	N	0.139533	0.0172942	7.13e-16
rs13420634	2	26590629	T	C	0.0595629	ENSG00000138018	2	26575087	ENSG00000138018	N	0.156704	0.0167925	1.04e-20
rs113189104	2	26588982	G	C	0.0308671	ENSG00000138018	2	26575087	ENSG00000138018	N	0.216212	0.0231783	1.08e-20
rs1056471	2	26512957	G	C	0.0762342	ENSG00000138018	2	26575087	ENSG00000138018	N	0.11614	0.0156552	1.18e-13
rs74825771	2	26415093	C	A	0.0760086	ENSG00000138018	2	26575087	ENSG00000138018	N	0.106652	0.0168444	2.43e-10
rs1367231	2	26616401	A	T	0.0303855	ENSG00000138018	2	26575087	ENSG00000138018	N	0.216425	0.023233	1.21e-20
rs2115881	2	26583944	C	T	0.0577888	ENSG00000138018	2	26575087	ENSG00000138018	N	0.158568	0.0170323	1.28e-20
rs6725370	2	26613974	C	T	0.0301941	ENSG00000138018	2	26575087	ENSG00000138018	N	0.21682	0.0233045	1.36e-20
rs2115882	2	26583940	C	G	0.0577888	ENSG00000138018	2	26575087	ENSG00000138018	N	0.158096	0.0170325	1.66e-20
rs12162334	2	26404510	G	T	0.0587122	ENSG00000138018	2	26575087	ENSG00000138018	N	0.128646	0.0177736	4.55e-13
rs12615250	2	26559999	G	A	0.0633282	ENSG00000138018	2	26575087	ENSG00000138018	N	0.151182	0.0163197	1.97e-20
rs17047498	2	26556164	A	G	0.0655042	ENSG00000138018	2	26575087	ENSG00000138018	N	0.148459	0.0160347	2.07e-20
rs72613827	2	26558152	T	C	0.0633659	ENSG00000138018	2	26575087	ENSG00000138018	N	0.150989	0.0163154	2.15e-20
rs4665325	2	26602432	T	C	0.0641136	ENSG00000138018	2	26575087	ENSG00000138018	N	0.149842	0.0161956	2.2e-20
rs2280515	2	26677303	G	T	0.0677553	ENSG00000138018	2	26575087	ENSG00000138018	N	0.146656	0.0158698	2.44e-20
rs12623642	2	26676395	T	G	0.0669641	ENSG00000138018	2	26575087	ENSG00000138018	N	0.14824	0.0160551	2.63e-20
rs143766168	2	26641844	T	C	0.0316807	ENSG00000138018	2	26575087	ENSG00000138018	N	0.210436	0.0228268	3e-20
rs2303893	2	26507076	T	A	0.0635487	ENSG00000138018	2	26575087	ENSG00000138018	N	0.133531	0.0170281	4.44e-15
rs3792006	2	26498222	A	G	0.0629352	ENSG00000138018	2	26575087	ENSG00000138018	N	0.133009	0.017105	7.49e-15
rs4665831	2	26399745	T	C	0.0592251	ENSG00000138018	2	26575087	ENSG00000138018	N	0.127467	0.0177018	5.99e-13
rs116764786	2	26595009	G	T	0.0287825	ENSG00000138018	2	26575087	ENSG00000138018	N	0.227807	0.0247563	3.51e-20
rs1972749	2	26619538	T	C	0.0668038	ENSG00000138018	2	26575087	ENSG00000138018	N	0.146362	0.0159196	3.79e-20
rs151309482	2	26641857	T	C	0.0283037	ENSG00000138018	2	26575087	ENSG00000138018	N	0.221914	0.0241399	3.83e-20
rs3791731	2	26413368	A	C	0.0636901	ENSG00000138018	2	26575087	ENSG00000138018	N	0.126436	0.017012	1.07e-13
rs73920272	2	26643093	T	C	0.0282012	ENSG00000138018	2	26575087	ENSG00000138018	N	0.221376	0.024105	4.16e-20
rs6739578	2	26622421	C	T	0.0306169	ENSG00000138018	2	26575087	ENSG00000138018	N	0.212874	0.0231924	4.37e-20
rs67981875	2	26561734	A	G	0.350641	ENSG00000138018	2	26575087	ENSG00000138018	N	-0.0482469	0.00842533	1.03e-08
rs78675355	2	26659739	A	G	0.0656022	ENSG00000138018	2	26575087	ENSG00000138018	N	0.147221	0.0160533	4.7e-20
rs75153769	2	26669656	A	G	0.029226	ENSG00000138018	2	26575087	ENSG00000138018	N	0.216754	0.0237356	6.72e-20
rs4665323	2	26444856	T	G	0.0599579	ENSG00000138018	2	26575087	ENSG00000138018	N	0.137581	0.0175321	4.25e-15
rs6547011	2	26644872	T	C	0.0287092	ENSG00000138018	2	26575087	ENSG00000138018	N	0.218396	0.0239417	7.38e-20
rs12471804	2	26559717	C	G	0.341991	ENSG00000138018	2	26575087	ENSG00000138018	N	-0.0477335	0.00838576	1.25e-08
rs12467721	2	26558489	G	T	0.341878	ENSG00000138018	2	26575087	ENSG00000138018	N	-0.0478722	0.00838626	1.14e-08
rs113495998	2	26649454	T	C	0.0288241	ENSG00000138018	2	26575087	ENSG00000138018	N	0.217488	0.0238956	8.9e-20
rs12621217	2	26550229	G	C	0.0648522	ENSG00000138018	2	26575087	ENSG00000138018	N	0.146782	0.0161402	9.53e-20
rs7579769	2	26646173	T	A	0.0285167	ENSG00000138018	2	26575087	ENSG00000138018	N	0.218302	0.0240199	1.01e-19
rs60703745	2	26643814	G	T	0.0656425	ENSG00000138018	2	26575087	ENSG00000138018	N	0.145848	0.0160492	1.01e-19
rs1109465	2	26606154	C	T	0.0655312	ENSG00000138018	2	26575087	ENSG00000138018	N	0.14559	0.0160352	1.09e-19
rs6761770	2	26462937	C	G	0.0753361	ENSG00000138018	2	26575087	ENSG00000138018	N	0.118844	0.015771	4.86e-14
rs3820937	2	26616624	C	G	0.0660303	ENSG00000138018	2	26575087	ENSG00000138018	N	0.14482	0.015976	1.25e-19
rs61011582	2	26602989	T	C	0.0616177	ENSG00000138018	2	26575087	ENSG00000138018	N	0.149603	0.0165293	1.42e-19
rs12615858	2	26627147	A	G	0.0642976	ENSG00000138018	2	26575087	ENSG00000138018	N	0.146373	0.0162046	1.67e-19
rs2052938	2	26604939	C	A	0.0617876	ENSG00000138018	2	26575087	ENSG00000138018	N	0.149083	0.0165079	1.7e-19
rs4363988	2	26654058	A	G	0.0753606	ENSG00000138018	2	26575087	ENSG00000138018	N	0.135971	0.015059	1.73e-19
rs6721670	2	26503438	A	G	0.0689321	ENSG00000138018	2	26575087	ENSG00000138018	N	0.118735	0.0164343	5.02e-13
rs6745226	2	26493597	C	A	0.0783808	ENSG00000138018	2	26575087	ENSG00000138018	N	0.119125	0.0155601	1.92e-14
rs4665827	2	26389999	T	G	0.0552872	ENSG00000138018	2	26575087	ENSG00000138018	N	0.133413	0.0183199	3.28e-13
rs10179397	2	26635328	A	C	0.0656072	ENSG00000138018	2	26575087	ENSG00000138018	N	0.144693	0.0160541	2.01e-19
rs10201087	2	26476977	A	G	0.073786	ENSG00000138018	2	26575087	ENSG00000138018	N	0.12005	0.015923	4.72e-14
rs6750784	2	26660746	T	C	0.0297056	ENSG00000138018	2	26575087	ENSG00000138018	N	0.212012	0.0235501	2.2e-19
rs4072406	2	26670880	T	C	0.163829	ENSG00000138018	2	26575087	ENSG00000138018	N	0.0966808	0.0107399	2.22e-19
rs12464517	2	26387433	A	G	0.0555627	ENSG00000138018	2	26575087	ENSG00000138018	N	0.131654	0.0182772	5.88e-13
rs4665853	2	26607815	C	T	0.0633808	ENSG00000138018	2	26575087	ENSG00000138018	N	0.146083	0.0162839	2.94e-19
rs7601607	2	26573452	A	G	0.350746	ENSG00000138018	2	26575087	ENSG00000138018	N	-0.0460924	0.00832053	3.03e-08
rs7601538	2	26400468	T	C	0.057061	ENSG00000138018	2	26575087	ENSG00000138018	N	0.130353	0.0180504	5.14e-13
rs1978652	2	26608651	A	G	0.0631929	ENSG00000138018	2	26575087	ENSG00000138018	N	0.145828	0.0163068	3.79e-19
rs7601668	2	26651660	T	C	0.0689649	ENSG00000138018	2	26575087	ENSG00000138018	N	0.140811	0.0157718	4.34e-19
rs4491689	2	26640781	G	A	0.078977	ENSG00000138018	2	26575087	ENSG00000138018	N	0.131333	0.0147109	4.35e-19
rs9309472	2	26429155	C	T	0.0933885	ENSG00000138018	2	26575087	ENSG00000138018	N	0.0894133	0.0137529	7.96e-11
rs7586250	2	26670005	G	A	0.082317	ENSG00000138018	2	26575087	ENSG00000138018	N	0.129997	0.0146166	5.91e-19
rs6714763	2	26661069	C	T	0.0288894	ENSG00000138018	2	26575087	ENSG00000138018	N	0.211721	0.0238274	6.36e-19
rs2384363	2	26636086	T	C	0.0694523	ENSG00000138018	2	26575087	ENSG00000138018	N	0.13874	0.0156355	7.09e-19
rs7593738	2	26655306	A	G	0.0729033	ENSG00000138018	2	26575087	ENSG00000138018	N	0.135663	0.0152891	7.11e-19
rs4233711	2	26386084	T	C	0.0560091	ENSG00000138018	2	26575087	ENSG00000138018	N	0.13324	0.0182076	2.52e-13
rs10186424	2	26646462	C	T	0.0728844	ENSG00000138018	2	26575087	ENSG00000138018	N	0.135587	0.0152908	7.5e-19
rs13007894	2	26632074	C	T	0.0471374	ENSG00000138018	2	26575087	ENSG00000138018	N	0.17973	0.0203035	8.58e-19
rs73920276	2	26662081	T	C	0.029154	ENSG00000138018	2	26575087	ENSG00000138018	N	0.209876	0.0237218	8.96e-19
rs4356622	2	26652671	A	G	0.0749746	ENSG00000138018	2	26575087	ENSG00000138018	N	0.132848	0.0150662	1.17e-18
rs2280516	2	26677810	A	G	0.166971	ENSG00000138018	2	26575087	ENSG00000138018	N	0.0936598	0.0106959	2.01e-18
rs12053369	2	26544949	A	G	0.0571145	ENSG00000138018	2	26575087	ENSG00000138018	N	0.150265	0.0172207	2.64e-18
rs11678646	2	26602262	T	C	0.343737	ENSG00000138018	2	26575087	ENSG00000138018	N	-0.0488386	0.00835933	5.15e-09
rs13014464	2	26581018	T	C	0.34889	ENSG00000138018	2	26575087	ENSG00000138018	N	-0.0465672	0.00834568	2.41e-08
rs73920277	2	26666611	T	C	0.0298756	ENSG00000138018	2	26575087	ENSG00000138018	N	0.202768	0.0234865	5.96e-18
rs115884570	2	26585484	T	C	0.0276598	ENSG00000138018	2	26575087	ENSG00000138018	N	0.217764	0.0252445	6.34e-18
rs6711224	2	26582436	A	G	0.348052	ENSG00000138018	2	26575087	ENSG00000138018	N	-0.0473292	0.00835142	1.45e-08
rs17529423	2	26583506	C	A	0.348596	ENSG00000138018	2	26575087	ENSG00000138018	N	-0.0469606	0.00834765	1.85e-08
rs10186644	2	26523453	G	C	0.0698324	ENSG00000138018	2	26575087	ENSG00000138018	N	0.118594	0.0156016	2.93e-14
rs7588538	2	26613329	G	A	0.34353	ENSG00000138018	2	26575087	ENSG00000138018	N	-0.0476963	0.00836074	1.16e-08
rs11674089	2	26587076	A	G	0.348829	ENSG00000138018	2	26575087	ENSG00000138018	N	-0.0464429	0.00833087	2.48e-08
rs7585892	2	26609469	A	G	0.343889	ENSG00000138018	2	26575087	ENSG00000138018	N	-0.0479803	0.00837382	1.01e-08
rs12713851	2	26658493	A	C	0.0817732	ENSG00000138018	2	26575087	ENSG00000138018	N	0.124195	0.0145068	1.12e-17
rs4007242	2	26596915	T	C	0.346387	ENSG00000138018	2	26575087	ENSG00000138018	N	-0.0491867	0.00834409	3.75e-09
rs6748996	2	26590084	G	T	0.348717	ENSG00000138018	2	26575087	ENSG00000138018	N	-0.0467094	0.00833145	2.07e-08
rs7602910	2	26619131	T	G	0.3437	ENSG00000138018	2	26575087	ENSG00000138018	N	-0.0470211	0.00837509	1.97e-08
rs79231214	2	26509650	G	A	0.0627582	ENSG00000138018	2	26575087	ENSG00000138018	N	0.13721	0.0171611	1.29e-15
rs6730761	2	26655745	C	T	0.0853095	ENSG00000138018	2	26575087	ENSG00000138018	N	0.12104	0.0142049	1.58e-17
rs6731447	2	26590118	T	C	0.348529	ENSG00000138018	2	26575087	ENSG00000138018	N	-0.0464015	0.00833269	2.57e-08
rs34918214	2	26628100	T	C	0.343606	ENSG00000138018	2	26575087	ENSG00000138018	N	-0.0470174	0.00837563	1.98e-08
rs182256019	2	26545869	C	T	0.0261336	ENSG00000138018	2	26575087	ENSG00000138018	N	0.215255	0.0253492	2.04e-17
rs6729941	2	26632944	A	G	0.0354463	ENSG00000138018	2	26575087	ENSG00000138018	N	0.184002	0.0217193	2.42e-17
rs7598896	2	26651607	A	C	0.0835372	ENSG00000138018	2	26575087	ENSG00000138018	N	0.122193	0.0144443	2.68e-17
rs4072407	2	26671544	A	G	0.172216	ENSG00000138018	2	26575087	ENSG00000138018	N	0.0888144	0.0105096	2.89e-17
rs34436433	2	26592534	G	T	0.35006	ENSG00000138018	2	26575087	ENSG00000138018	N	-0.0491019	0.00833875	3.9e-09
rs11686204	2	26600226	A	G	0.344304	ENSG00000138018	2	26575087	ENSG00000138018	N	-0.0485578	0.00837145	6.62e-09
rs11904514	2	26541158	G	A	0.0687796	ENSG00000138018	2	26575087	ENSG00000138018	N	0.132429	0.0157924	5.05e-17
rs2384362	2	26630389	T	A	0.355118	ENSG00000138018	2	26575087	ENSG00000138018	N	-0.047347	0.00831261	1.23e-08
rs7598889	2	26651576	A	G	0.0796066	ENSG00000138018	2	26575087	ENSG00000138018	N	0.123631	0.0148441	8.18e-17
rs4296387	2	26503474	G	A	0.0562206	ENSG00000138018	2	26575087	ENSG00000138018	N	0.138225	0.0181766	2.86e-14
rs4545962	2	26503439	A	G	0.0557883	ENSG00000138018	2	26575087	ENSG00000138018	N	0.140223	0.0182416	1.51e-14
rs7606105	2	26638065	T	C	0.0335502	ENSG00000138018	2	26575087	ENSG00000138018	N	0.183862	0.0222072	1.24e-16
rs11691051	2	26633503	G	A	0.0415831	ENSG00000138018	2	26575087	ENSG00000138018	N	0.167677	0.0202532	1.24e-16
rs13409838	2	26638983	C	A	0.0335175	ENSG00000138018	2	26575087	ENSG00000138018	N	0.182706	0.0221774	1.75e-16
rs10190921	2	26642583	T	C	0.0376282	ENSG00000138018	2	26575087	ENSG00000138018	N	0.172679	0.0210149	2.09e-16
rs79318352	2	26634634	G	C	0.0359303	ENSG00000138018	2	26575087	ENSG00000138018	N	0.172998	0.0214888	8.24e-16
rs1879759	2	26678169	A	G	0.0590721	ENSG00000138018	2	26575087	ENSG00000138018	N	0.137734	0.0171841	1.1e-15
rs144318504	2	26472334	A	G	0.039923	ENSG00000138018	2	26575087	ENSG00000138018	N	0.15592	0.0222228	2.28e-12
rs11684070	2	26676754	C	T	0.205112	ENSG00000138018	2	26575087	ENSG00000138018	N	0.0783146	0.00988122	2.27e-15
rs80124112	2	26738512	A	G	0.0363776	ENSG00000138018	2	26575087	ENSG00000138018	N	0.135694	0.0215962	3.32e-10
rs11884137	2	26580751	A	G	0.0288148	ENSG00000138018	2	26575087	ENSG00000138018	N	0.195311	0.0254649	1.72e-14
rs77126038	2	26707150	C	T	0.0351814	ENSG00000138018	2	26575087	ENSG00000138018	N	0.136786	0.0219469	4.59e-10
rs146654280	2	26403750	A	G	0.0319983	ENSG00000138018	2	26575087	ENSG00000138018	N	0.144157	0.0247243	5.52e-09
rs34856129	2	26662576	T	G	0.0742483	ENSG00000138018	2	26575087	ENSG00000138018	N	0.12132	0.0161532	5.89e-14
rs6713849	2	26623160	G	T	0.0582145	ENSG00000138018	2	26575087	ENSG00000138018	N	0.1285	0.0171471	6.68e-14
rs115507571	2	26673870	A	G	0.0251129	ENSG00000138018	2	26575087	ENSG00000138018	N	0.19136	0.0255631	7.11e-14
rs114787318	2	26343799	A	G	0.0206285	ENSG00000138018	2	26575087	ENSG00000138018	N	0.22883	0.030625	7.9e-14
rs4665866	2	26738735	A	G	0.0481838	ENSG00000138018	2	26575087	ENSG00000138018	N	0.119028	0.01864	1.71e-10
rs3172008	2	26678040	T	G	0.0362778	ENSG00000138018	2	26575087	ENSG00000138018	N	0.156669	0.0214844	3.05e-13
rs140091171	2	26218887	A	C	0.0191755	ENSG00000138018	2	26575087	ENSG00000138018	N	0.230107	0.0315595	3.07e-13
rs4665851	2	26550701	A	T	0.0692357	ENSG00000138018	2	26575087	ENSG00000138018	N	0.122719	0.0174054	1.78e-12
rs141875080	2	26230008	C	G	0.01978	ENSG00000138018	2	26575087	ENSG00000138018	N	0.230131	0.0330733	3.45e-12
rs56689393	2	26725824	C	T	0.0513762	ENSG00000138018	2	26575087	ENSG00000138018	N	0.120021	0.0183148	5.63e-11
rs10865412	2	26665853	T	C	0.224906	ENSG00000138018	2	26575087	ENSG00000138018	N	0.0636501	0.00955908	2.76e-11
rs140466028	2	26329718	T	C	0.0297183	ENSG00000138018	2	26575087	ENSG00000138018	N	0.157965	0.0256221	7.04e-10
rs10179651	2	26629440	T	G	0.0304873	ENSG00000138018	2	26575087	ENSG00000138018	N	0.166361	0.0257007	9.61e-11
rs74838594	2	26293175	G	A	0.0297873	ENSG00000138018	2	26575087	ENSG00000138018	N	0.157499	0.0255929	7.56e-10
rs7582117	2	26733677	A	G	0.0998219	ENSG00000138018	2	26575087	ENSG00000138018	N	0.0773835	0.0134123	7.95e-09
rs183984381	2	26641592	G	A	0.0237896	ENSG00000138018	2	26575087	ENSG00000138018	N	0.232521	0.0368263	2.72e-10
rs11687049	2	26633296	T	C	0.0419115	ENSG00000138018	2	26575087	ENSG00000138018	N	0.134965	0.0217939	5.91e-10
rs189170556	2	26205024	T	C	0.0176742	ENSG00000138018	2	26575087	ENSG00000138018	N	0.214399	0.0346745	6.28e-10
rs180938195	2	26285715	T	G	0.0177609	ENSG00000138018	2	26575087	ENSG00000138018	N	0.205419	0.0348039	3.59e-09
rs13421454	2	26663213	A	G	0.0353275	ENSG00000138018	2	26575087	ENSG00000138018	N	0.143435	0.0252973	1.43e-08
