# Supplementary material for: Gut-bone axis research: unveiling the impact of gut microbiota on postmenopausal osteoporosis and osteoclasts through Mendelian randomization
Source: Front Endocrinol (Lausanne). 2024 May 31;15:1419566. doi: 10.3389/fendo.2024.1419566 (PMC11176613; doi:10.3389/fendo.2024.1419566)
Supplement: Supplementary file 3 [file Table_1.xlsx]

## Sheet: Sheet1
Table 1
Detailed characteristics of data source
Traits	Consortium	Year	Population	Sample size	PMID
Exposure
Gut microbiota
Outcome
Lumbar spine BMD	Genetic Factors for Osteoporosis Consortium	2015	European	28498	26367794
Forearm BMD	Genetic Factors for Osteoporosis Consortium	2015	European	8143	26367794
Femoral neck BMD	Genetic Factors for Osteoporosis Consortium	2015	European	32735	26367794

## Sheet: Sheet2
GWAS data
Traits	Consortium	Year	Population	Sample size	PubMed ID or URL of original research
Exposure
Gut microbiota	MiBioGen	2021	European	18340	33462485
cis-eQTL	eQTLGen	2018	NA	31684	34475573
Outcome
Osteoclast	GEFOS	2021	European	158	29473973
Postmenopausal osteoporosis	FinnGen	2021	European	123482	https://gwas.mrcieu.ac.uk/
scRNA data
	Source	Year	Sample	Count of cells	PMID
GSE147287	GEO	2023	1	8084	37105556
